# Supplementary material for: Identification of Two Distinct Classes of the Human INO80 Complex Genome-Wide
Source: G3 (Bethesda). 2018 Mar 6;8(4):1095–102. doi: 10.1534/g3.117.300504 (PMC5873900; doi:10.1534/g3.117.300504)
Supplement: Supplementary file 2 [file 1095TableS1.xlsx]

## Sheet: INO80_Peaks
# Supplemental Table of ChIP-seq Peak calls and annotations
name	seqnames	start	end	width	strand	Type	nearestTSS	distance	chromHMM	Class
INO80_HepG2_peaks_1	chr1	12698	12845	148	*	Promoter	DDX11L1	759	11_Weak_Txn	NC-INO80
INO80_HepG2_peaks_10	chr1	858464	861632	3169	*	Promoter	SAMD11	209	2_Weak_Promoter	Canonical INO80
INO80_HepG2_peaks_100	chr1	2139330	2140180	851	*	Promoter	FAAP20	581	4_Strong_Enhancer	Canonical INO80
INO80_HepG2_peaks_1000	chr1	77684917	77685263	347	*	Promoter	PIGK	18	1_Active_Promoter	Canonical INO80
INO80_HepG2_peaks_10000	chr17	74099489	74100446	958	*	Promoter	EXOC7	126	4_Strong_Enhancer	Canonical INO80
INO80_HepG2_peaks_10001	chr17	74101795	74101989	195	*	Intron	EXOC7	2051	7_Weak_Enhancer	NC-INO80
INO80_HepG2_peaks_10002	chr17	74117455	74117750	296	*	Promoter	EXOC7	52	2_Weak_Promoter	Canonical INO80
INO80_HepG2_peaks_10003	chr17	74127492	74127639	148	*	Distal	RP11-449J21.5	9069	6_Weak_Enhancer	NC-INO80
INO80_HepG2_peaks_10004	chr17	74133694	74134706	1013	*	Exon	RP11-449J21.5	2434	4_Strong_Enhancer	Canonical INO80
INO80_HepG2_peaks_10005	chr17	74137224	74137761	538	*	Promoter	RP11-449J21.5	102	2_Weak_Promoter	Canonical INO80
INO80_HepG2_peaks_10006	chr17	74235705	74235905	201	*	Promoter	RNF157	574	3_Poised_Promoter	Canonical INO80
INO80_HepG2_peaks_10007	chr17	74236908	74237346	439	*	Promoter	RNF157	671	3_Poised_Promoter	Canonical INO80
INO80_HepG2_peaks_10008	chr17	74241968	74242171	204	*	Distal	RNF157	5613	3_Poised_Promoter	NC-INO80
INO80_HepG2_peaks_10009	chr17	74247723	74248740	1018	*	Distal	RNF157	11775	4_Strong_Enhancer	Canonical INO80
INO80_HepG2_peaks_1001	chr1	77747098	77748593	1496	*	Promoter	AK5	100	3_Poised_Promoter	NC-INO80
INO80_HepG2_peaks_10010	chr17	74254894	74255304	411	*	Distal	UBALD2	6181	4_Strong_Enhancer	Canonical INO80
INO80_HepG2_peaks_10011	chr17	74260584	74260731	148	*	Promoter	UBALD2	623	4_Strong_Enhancer	NC-INO80
INO80_HepG2_peaks_10012	chr17	74261941	74262678	738	*	Promoter	UBALD2	523	1_Active_Promoter	Canonical INO80
INO80_HepG2_peaks_10013	chr17	74295485	74295706	222	*	Intron	QRICH2	8048	8_Insulator	Canonical INO80
INO80_HepG2_peaks_10014	chr17	74299537	74299780	244	*	Intron	QRICH2	3985	8_Insulator	NC-INO80
INO80_HepG2_peaks_10015	chr17	74347208	74351297	4090	*	Promoter	PRPSAP1	278	1_Active_Promoter	Canonical INO80
INO80_HepG2_peaks_10016	chr17	74354104	74354284	181	*	Intron	PRPSAP1	3182	4_Strong_Enhancer	NC-INO80
INO80_HepG2_peaks_10017	chr17	74371190	74373361	2172	*	Promoter	SPHK1	387	4_Strong_Enhancer	Canonical INO80
INO80_HepG2_peaks_10018	chr17	74374290	74374621	332	*	Intron	SPHK1	1711	4_Strong_Enhancer	Canonical INO80
INO80_HepG2_peaks_10019	chr17	74375889	74376454	566	*	Intron	SPHK1	1678	6_Weak_Enhancer	Canonical INO80
INO80_HepG2_peaks_1002	chr1	78147624	78149492	1869	*	Promoter	ZZZ3	196	1_Active_Promoter	Canonical INO80
INO80_HepG2_peaks_10020	chr17	74377115	74382647	5533	*	Promoter	SPHK1	116	1_Active_Promoter	Canonical INO80
INO80_HepG2_peaks_10021	chr17	74383575	74384424	850	*	Distal	SPHK1	1893	9_Txn_Transition	Canonical INO80
INO80_HepG2_peaks_10022	chr17	74385201	74385839	639	*	Distal	SPHK1	3414	9_Txn_Transition	Canonical INO80
INO80_HepG2_peaks_10023	chr17	74448327	74449540	1214	*	Promoter	UBE2O	287	1_Active_Promoter	Canonical INO80
INO80_HepG2_peaks_10024	chr17	74494322	74494668	347	*	Intron	RHBDF2	2955	4_Strong_Enhancer	Canonical INO80
INO80_HepG2_peaks_10025	chr17	74495261	74496060	800	*	Intron	RHBDF2	1790	4_Strong_Enhancer	Canonical INO80
INO80_HepG2_peaks_10026	chr17	74497028	74498247	1220	*	Promoter	RHBDF2	130	1_Active_Promoter	Canonical INO80
INO80_HepG2_peaks_10027	chr17	74502928	74503163	236	*	Distal	RHBDF2	5171	2_Weak_Promoter	Canonical INO80
INO80_HepG2_peaks_10028	chr17	74517999	74518321	323	*	Distal	PRCD	5505	3_Poised_Promoter	NC-INO80
INO80_HepG2_peaks_10029	chr17	74519241	74519554	314	*	Distal	PRCD	4268	2_Weak_Promoter	Canonical INO80
INO80_HepG2_peaks_1003	chr1	78225172	78225563	392	*	Promoter	USP33	4	1_Active_Promoter	Canonical INO80
INO80_HepG2_peaks_10030	chr17	74520957	74521204	248	*	Distal	PRCD	2585	2_Weak_Promoter	Canonical INO80
INO80_HepG2_peaks_10031	chr17	74522853	74524149	1297	*	Promoter	PRCD	164	2_Weak_Promoter	Canonical INO80
INO80_HepG2_peaks_10032	chr17	74525330	74526717	1388	*	Promoter	CYGB	946	4_Strong_Enhancer	Canonical INO80
INO80_HepG2_peaks_10033	chr17	74528822	74529044	223	*	Promoter	CYGB	784	4_Strong_Enhancer	Canonical INO80
INO80_HepG2_peaks_10034	chr17	74529565	74529789	225	*	Intron	CYGB	1528	4_Strong_Enhancer	Canonical INO80
INO80_HepG2_peaks_10035	chr17	74546914	74547092	179	*	Promoter	CYGB	251	4_Strong_Enhancer	Canonical INO80
INO80_HepG2_peaks_10036	chr17	74552739	74555529	2791	*	Promoter	SNHG16	258	1_Active_Promoter	Canonical INO80
INO80_HepG2_peaks_10037	chr17	74556669	74556861	193	*	Promoter	SNORD1B	423	4_Strong_Enhancer	NC-INO80
INO80_HepG2_peaks_10038	chr17	74558250	74558426	177	*	Intron	SNORD1B	1145	9_Txn_Transition	Canonical INO80
INO80_HepG2_peaks_10039	chr17	74564298	74564469	172	*	Exon	RP11-666A8.9	1488	6_Weak_Enhancer	NC-INO80
INO80_HepG2_peaks_1004	chr1	78245157	78245602	446	*	Promoter	FAM73A	68	2_Weak_Promoter	Canonical INO80
INO80_HepG2_peaks_10040	chr17	74580759	74583209	2451	*	Promoter	ST6GALNAC2	43	3_Poised_Promoter	Canonical INO80
INO80_HepG2_peaks_10041	chr17	74592417	74592605	189	*	Promoter	RP11-666A8.11	655	2_Weak_Promoter	Canonical INO80
INO80_HepG2_peaks_10042	chr17	74666970	74667705	736	*	Promoter	RP11-318A15.2	684	1_Active_Promoter	Canonical INO80
INO80_HepG2_peaks_10043	chr17	74668207	74668475	269	*	Promoter	RP11-318A15.2	315	4_Strong_Enhancer	Canonical INO80
INO80_HepG2_peaks_10044	chr17	74684530	74685246	717	*	Promoter	MXRA7	78	4_Strong_Enhancer	Canonical INO80
INO80_HepG2_peaks_10045	chr17	74688419	74688672	254	*	Intron	MXRA7	2242	7_Weak_Enhancer	Canonical INO80
INO80_HepG2_peaks_10046	chr17	74696564	74697860	1297	*	Intron	Y_RNA	2594	4_Strong_Enhancer	Canonical INO80
INO80_HepG2_peaks_10047	chr17	74705625	74706585	961	*	Promoter	RP11-318A15.8	261	2_Weak_Promoter	Canonical INO80
INO80_HepG2_peaks_10048	chr17	74707115	74707280	166	*	Promoter	MXRA7	97	2_Weak_Promoter	Canonical INO80
INO80_HepG2_peaks_10049	chr17	74720580	74723786	3207	*	Promoter	JMJD6	399	1_Active_Promoter	Canonical INO80
INO80_HepG2_peaks_1005	chr1	78353970	78355089	1120	*	Promoter	NEXN	180	2_Weak_Promoter	Canonical INO80
INO80_HepG2_peaks_10050	chr17	74727271	74729680	2410	*	Promoter	METTL23	260	9_Txn_Transition	Canonical INO80
INO80_HepG2_peaks_10051	chr17	74730307	74734479	4173	*	Promoter	MFSD11	0	1_Active_Promoter	Canonical INO80
INO80_HepG2_peaks_10052	chr17	74864035	74866387	2353	*	Promoter	MGAT5B	303	3_Poised_Promoter	Canonical INO80
INO80_HepG2_peaks_10053	chr17	75084776	75085443	668	*	Promoter	SEC14L1	125	4_Strong_Enhancer	Canonical INO80
INO80_HepG2_peaks_10054	chr17	75099939	75100086	148	*	Promoter	AC015815.1	491	4_Strong_Enhancer	Canonical INO80
INO80_HepG2_peaks_10055	chr17	75107093	75107793	701	*	Intron	AC015815.8	1484	4_Strong_Enhancer	Canonical INO80
INO80_HepG2_peaks_10056	chr17	75117711	75118007	297	*	Intron	SEC14L1	6093	4_Strong_Enhancer	Canonical INO80
INO80_HepG2_peaks_10057	chr17	75136162	75137922	1761	*	Promoter	SEC14L1	16	1_Active_Promoter	Canonical INO80
INO80_HepG2_peaks_10058	chr17	75142092	75142341	250	*	Intron	SEC14L1	1486	4_Strong_Enhancer	Canonical INO80
INO80_HepG2_peaks_10059	chr17	75242936	75243173	238	*	Distal	RP11-285E9.6	11414	2_Weak_Promoter	Canonical INO80
INO80_HepG2_peaks_1006	chr1	78442247	78445868	3622	*	Promoter	FUBP1	710	1_Active_Promoter	Canonical INO80
INO80_HepG2_peaks_10060	chr17	75251271	75252097	827	*	Distal	RP11-285E9.6	2784	2_Weak_Promoter	Canonical INO80
INO80_HepG2_peaks_10061	chr17	75274988	75279515	4528	*	Promoter	9-Sep	238	1_Active_Promoter	Canonical INO80
INO80_HepG2_peaks_10062	chr17	75281668	75285040	3373	*	Promoter	9-Sep	616	4_Strong_Enhancer	Canonical INO80
INO80_HepG2_peaks_10063	chr17	75347272	75347773	502	*	Intron	9-Sep	21747	4_Strong_Enhancer	Canonical INO80
INO80_HepG2_peaks_10064	chr17	75350401	75351500	1100	*	Intron	9-Sep	18319	4_Strong_Enhancer	Canonical INO80
INO80_HepG2_peaks_10065	chr17	75368281	75371202	2922	*	Promoter	9-Sep	271	1_Active_Promoter	Canonical INO80
INO80_HepG2_peaks_10066	chr17	75372342	75372664	323	*	Promoter	9-Sep	336	2_Weak_Promoter	Canonical INO80
INO80_HepG2_peaks_10067	chr17	75384538	75385332	795	*	Intron	MIR4316	8198	4_Strong_Enhancer	Canonical INO80
INO80_HepG2_peaks_10068	chr17	75388205	75389175	971	*	Intron	MIR4316	4443	4_Strong_Enhancer	Canonical INO80
INO80_HepG2_peaks_10069	chr17	75389739	75391156	1418	*	Intron	MIR4316	2686	4_Strong_Enhancer	Canonical INO80
INO80_HepG2_peaks_1007	chr1	78449478	78449641	164	*	Intron	DNAJB4	3689	4_Strong_Enhancer	Canonical INO80
INO80_HepG2_peaks_10070	chr17	75426135	75426807	673	*	Intron	9-Sep	3431	4_Strong_Enhancer	Canonical INO80
INO80_HepG2_peaks_10071	chr17	75445828	75452069	6242	*	Promoter	9-Sep	956	4_Strong_Enhancer	Canonical INO80
INO80_HepG2_peaks_10072	chr17	75456336	75456549	214	*	Intron	9-Sep	3992	4_Strong_Enhancer	Canonical INO80
INO80_HepG2_peaks_10073	chr17	75490853	75491175	323	*	Intron	9-Sep	2140	9_Txn_Transition	Canonical INO80
INO80_HepG2_peaks_10074	chr17	75523552	75525681	2130	*	Promoter	RP11-13K12.2	316	2_Weak_Promoter	Canonical INO80
INO80_HepG2_peaks_10075	chr17	75953892	75954911	1020	*	Distal	RNU1-80P	38219	2_Weak_Promoter	Canonical INO80
INO80_HepG2_peaks_10076	chr17	75955485	75956063	579	*	Distal	RNU1-80P	39592	2_Weak_Promoter	Canonical INO80
INO80_HepG2_peaks_10077	chr17	76108921	76109077	157	*	Exon	TMC6	1038	9_Txn_Transition	Canonical INO80
INO80_HepG2_peaks_10078	chr17	76111595	76111959	365	*	Intron	TMC6	1735	9_Txn_Transition	Canonical INO80
INO80_HepG2_peaks_10079	chr17	76113422	76113569	148	*	Promoter	TMC6	755	2_Weak_Promoter	Canonical INO80
INO80_HepG2_peaks_1008	chr1	78511141	78512499	1359	*	Promoter	GIPC2	232	1_Active_Promoter	Canonical INO80
INO80_HepG2_peaks_10080	chr17	76123201	76125620	2420	*	Promoter	TMC6	298	1_Active_Promoter	Canonical INO80
INO80_HepG2_peaks_10081	chr17	76132715	76133036	322	*	Promoter	TMC8	857	1_Active_Promoter	Canonical INO80
INO80_HepG2_peaks_10082	chr17	76134514	76134762	249	*	Promoter	TMC8	192	6_Weak_Enhancer	NC-INO80
INO80_HepG2_peaks_10083	chr17	76136182	76136452	271	*	Intron	TMC8	1871	2_Weak_Promoter	Canonical INO80
INO80_HepG2_peaks_10084	chr17	76163907	76165272	1366	*	Promoter	SYNGR2	47	1_Active_Promoter	Canonical INO80
INO80_HepG2_peaks_10085	chr17	76182812	76185951	3140	*	Promoter	AFMID	897	1_Active_Promoter	Canonical INO80
INO80_HepG2_peaks_10086	chr17	76188104	76188486	383	*	Intron	AFMID	1501	9_Txn_Transition	NC-INO80
INO80_HepG2_peaks_10087	chr17	76191601	76191833	233	*	Intron	AFMID	4923	9_Txn_Transition	NC-INO80
INO80_HepG2_peaks_10088	chr17	76195126	76195273	148	*	Intron	AFMID	3388	9_Txn_Transition	NC-INO80
INO80_HepG2_peaks_10089	chr17	76210124	76210870	747	*	Promoter	BIRC5	29	1_Active_Promoter	Canonical INO80
INO80_HepG2_peaks_1009	chr1	82265740	82269158	3419	*	Intron	ADGRL2	1365	1_Active_Promoter	Canonical INO80
INO80_HepG2_peaks_10090	chr17	76227501	76230449	2949	*	Promoter	TMEM235	851	12_Repressed	Canonical INO80
INO80_HepG2_peaks_10091	chr17	76237932	76238159	228	*	Distal	RP11-219G17.8	8965	2_Weak_Promoter	Canonical INO80
INO80_HepG2_peaks_10092	chr17	76246981	76247213	233	*	Promoter	RP11-219G17.8	82	2_Weak_Promoter	Canonical INO80
INO80_HepG2_peaks_10093	chr17	76249795	76250706	912	*	Promoter	THA1P	244	1_Active_Promoter	Canonical INO80
INO80_HepG2_peaks_10094	chr17	76254328	76254802	475	*	Distal	THA1P	4066	3_Poised_Promoter	Canonical INO80
INO80_HepG2_peaks_10095	chr17	76255309	76255567	259	*	Distal	THA1P	4939	12_Repressed	NC-INO80
INO80_HepG2_peaks_10096	chr17	76259248	76259869	622	*	Exon	THA1P	9059	2_Weak_Promoter	Canonical INO80
INO80_HepG2_peaks_10097	chr17	76309825	76311991	2167	*	Promoter	AC061992.2	899	3_Poised_Promoter	Canonical INO80
INO80_HepG2_peaks_10098	chr17	76337629	76338673	1045	*	Promoter	AC061992.2	664	3_Poised_Promoter	Canonical INO80
INO80_HepG2_peaks_10099	chr17	76348840	76349480	641	*	Distal	SOCS3	6992	2_Weak_Promoter	Canonical INO80
INO80_HepG2_peaks_101	chr1	2144174	2144812	639	*	Promoter	FAAP20	332	2_Weak_Promoter	NC-INO80
INO80_HepG2_peaks_1010	chr1	84543120	84544181	1062	*	Promoter	RP11-486G15.2	34	1_Active_Promoter	Canonical INO80
INO80_HepG2_peaks_10100	chr17	76354361	76357340	2980	*	Promoter	SOCS3	302	2_Weak_Promoter	Canonical INO80
INO80_HepG2_peaks_10101	chr17	76374501	76375295	795	*	Promoter	PGS1	118	1_Active_Promoter	Canonical INO80
INO80_HepG2_peaks_10102	chr17	76417358	76418321	964	*	Exon	PGS1	1534	4_Strong_Enhancer	Canonical INO80
INO80_HepG2_peaks_10103	chr17	76588288	76588900	613	*	Distal	DNAH17	15116	4_Strong_Enhancer	Canonical INO80
INO80_HepG2_peaks_10104	chr17	76646076	76646739	664	*	Distal	CTD-2357A8.3	18266	4_Strong_Enhancer	Canonical INO80
INO80_HepG2_peaks_10105	chr17	76712992	76713644	653	*	Promoter	CYTH1	209	2_Weak_Promoter	Canonical INO80
INO80_HepG2_peaks_10106	chr17	76719516	76719726	211	*	Promoter	CYTH1	22	2_Weak_Promoter	NC-INO80
INO80_HepG2_peaks_10107	chr17	76747194	76747396	203	*	Intron	CYTH1	14244	4_Strong_Enhancer	NC-INO80
INO80_HepG2_peaks_10108	chr17	76747973	76748141	169	*	Intron	CYTH1	15006	4_Strong_Enhancer	Canonical INO80
INO80_HepG2_peaks_10109	chr17	76777143	76779267	2125	*	Promoter	CYTH1	146	1_Active_Promoter	Canonical INO80
INO80_HepG2_peaks_1011	chr1	84764051	84764671	621	*	Promoter	SAMD13	310	2_Weak_Promoter	Canonical INO80
INO80_HepG2_peaks_10110	chr17	76834191	76835047	857	*	Promoter	USP36	254	4_Strong_Enhancer	Canonical INO80
INO80_HepG2_peaks_10111	chr17	76835811	76837561	1751	*	Promoter	USP36	40	1_Active_Promoter	Canonical INO80
INO80_HepG2_peaks_10112	chr17	76878930	76879996	1067	*	Intron	TIMP2	9229	4_Strong_Enhancer	Canonical INO80
INO80_HepG2_peaks_10113	chr17	76921562	76922512	951	*	Promoter	TIMP2	566	1_Active_Promoter	Canonical INO80
INO80_HepG2_peaks_10114	chr17	76929367	76929514	148	*	Distal	TIMP2	7969	4_Strong_Enhancer	NC-INO80
INO80_HepG2_peaks_10115	chr17	76943464	76943611	148	*	Distal	TIMP2	22066	6_Weak_Enhancer	NC-INO80
INO80_HepG2_peaks_10116	chr17	76957460	76957607	148	*	Distal	LGALS3BP	13342	7_Weak_Enhancer	NC-INO80
INO80_HepG2_peaks_10117	chr17	76958813	76959048	236	*	Distal	LGALS3BP	11945	4_Strong_Enhancer	Canonical INO80
INO80_HepG2_peaks_10118	chr17	76975504	76976589	1086	*	Promoter	LGALS3BP	15	1_Active_Promoter	Canonical INO80
INO80_HepG2_peaks_10119	chr17	77005490	77006308	819	*	Promoter	CANT1	0	1_Active_Promoter	Canonical INO80
INO80_HepG2_peaks_1012	chr1	84945012	84945435	424	*	Promoter	RPF1	271	1_Active_Promoter	Canonical INO80
INO80_HepG2_peaks_10120	chr17	77022463	77024082	1620	*	Promoter	C1QTNF1-AS1	408	4_Strong_Enhancer	Canonical INO80
INO80_HepG2_peaks_10121	chr17	77070883	77071504	622	*	Promoter	ENGASE	40	1_Active_Promoter	Canonical INO80
INO80_HepG2_peaks_10122	chr17	77086603	77086799	197	*	Exon	ENGASE	5327	8_Insulator	NC-INO80
INO80_HepG2_peaks_10123	chr17	77177428	77180877	3450	*	Promoter	RBFOX3	399	12_Repressed	NC-INO80
INO80_HepG2_peaks_10124	chr17	77358398	77358669	272	*	Intron	RBFOX3	54622	12_Repressed	NC-INO80
INO80_HepG2_peaks_10125	chr17	77696157	77696304	148	*	Distal	ENPP7	8448	2_Weak_Promoter	Canonical INO80
INO80_HepG2_peaks_10126	chr17	77704865	77705215	351	*	Promoter	ENPP7	357	4_Strong_Enhancer	Canonical INO80
INO80_HepG2_peaks_10127	chr17	77715750	77717211	1462	*	Distal	ENPP7	7138	4_Strong_Enhancer	Canonical INO80
INO80_HepG2_peaks_10128	chr17	77721438	77722742	1305	*	Distal	ENPP7	12748	2_Weak_Promoter	Canonical INO80
INO80_HepG2_peaks_10129	chr17	77733459	77734346	888	*	Distal	CBX2	18026	5_Strong_Enhancer	Canonical INO80
INO80_HepG2_peaks_1013	chr1	84971237	84972599	1363	*	Promoter	SPATA1	53	1_Active_Promoter	Canonical INO80
INO80_HepG2_peaks_10130	chr17	77751389	77752557	1169	*	Promoter	CBX2	9	1_Active_Promoter	Canonical INO80
INO80_HepG2_peaks_10131	chr17	77763345	77765692	2348	*	Distal	CBX8	6394	3_Poised_Promoter	Canonical INO80
INO80_HepG2_peaks_10132	chr17	77767229	77767404	176	*	Exon	CBX8	3596	12_Repressed	NC-INO80
INO80_HepG2_peaks_10133	chr17	77770439	77773399	2961	*	Promoter	CBX8	208	2_Weak_Promoter	Canonical INO80
INO80_HepG2_peaks_10134	chr17	77774458	77775171	714	*	Promoter	RP11-353N14.1	415	3_Poised_Promoter	Canonical INO80
INO80_HepG2_peaks_10135	chr17	77776465	77778544	2080	*	Distal	CBX8	2020	3_Poised_Promoter	Canonical INO80
INO80_HepG2_peaks_10136	chr17	77782696	77788836	6141	*	Distal	AC100791.2	1286	3_Poised_Promoter	Canonical INO80
INO80_HepG2_peaks_10137	chr17	77795503	77795715	213	*	Distal	RP11-353N14.2	1639	2_Weak_Promoter	Canonical INO80
INO80_HepG2_peaks_10138	chr17	77796259	77797309	1051	*	Promoter	RP11-353N14.2	464	4_Strong_Enhancer	Canonical INO80
INO80_HepG2_peaks_10139	chr17	77804664	77819275	14612	*	Promoter	CBX4	287	1_Active_Promoter	Canonical INO80
INO80_HepG2_peaks_1014	chr1	84973664	84973945	282	*	Intron	GNG5	1554	2_Weak_Promoter	NC-INO80
INO80_HepG2_peaks_10140	chr17	77899036	77899710	675	*	Intron	RP11-353N14.5	1148	4_Strong_Enhancer	Canonical INO80
INO80_HepG2_peaks_10141	chr17	77900274	77901434	1161	*	Promoter	RP11-353N14.5	328	4_Strong_Enhancer	Canonical INO80
INO80_HepG2_peaks_10142	chr17	77904315	77904470	156	*	Distal	RP11-353N14.5	3866	6_Weak_Enhancer	NC-INO80
INO80_HepG2_peaks_10143	chr17	77905509	77906359	851	*	Distal	AC100791.1	5055	4_Strong_Enhancer	Canonical INO80
INO80_HepG2_peaks_10144	chr17	77908184	77909438	1255	*	Exon	AC100791.1	2178	7_Weak_Enhancer	Canonical INO80
INO80_HepG2_peaks_10145	chr17	77960286	77963371	3086	*	Intron	CTD-2529O21.1	4809	4_Strong_Enhancer	Canonical INO80
INO80_HepG2_peaks_10146	chr17	77963894	77964315	422	*	Intron	CTD-2529O21.1	2533	4_Strong_Enhancer	Canonical INO80
INO80_HepG2_peaks_10147	chr17	77965234	77968314	3081	*	Promoter	CTD-2529O21.1	132	4_Strong_Enhancer	Canonical INO80
INO80_HepG2_peaks_10148	chr17	77997315	77998075	761	*	Promoter	CTD-2529O21.2	0	4_Strong_Enhancer	Canonical INO80
INO80_HepG2_peaks_10149	chr17	78008940	78011158	2219	*	Promoter	CCDC40	379	1_Active_Promoter	Canonical INO80
INO80_HepG2_peaks_1015	chr1	85039834	85040078	245	*	Promoter	CTBS	145	1_Active_Promoter	Canonical INO80
INO80_HepG2_peaks_10150	chr17	78074479	78075773	1295	*	Promoter	GAA	226	2_Weak_Promoter	Canonical INO80
INO80_HepG2_peaks_10151	chr17	78120258	78122208	1951	*	Promoter	RP11-334C17.3	182	1_Active_Promoter	Canonical INO80
INO80_HepG2_peaks_10152	chr17	78169770	78170053	284	*	Exon	CARD14	3730	8_Insulator	Canonical INO80
INO80_HepG2_peaks_10153	chr17	78193559	78195426	1868	*	Promoter	SLC26A11	222	1_Active_Promoter	Canonical INO80
INO80_HepG2_peaks_10154	chr17	78233503	78235931	2429	*	Promoter	RNF213	46	1_Active_Promoter	Canonical INO80
INO80_HepG2_peaks_10155	chr17	78236919	78237639	721	*	Intron	RNF213	2608	1_Active_Promoter	Canonical INO80
INO80_HepG2_peaks_10156	chr17	78388727	78389550	824	*	Promoter	ENDOV	21	1_Active_Promoter	Canonical INO80
INO80_HepG2_peaks_10157	chr17	78427717	78429344	1628	*	Promoter	CTD-2526A2.2	0	1_Active_Promoter	Canonical INO80
INO80_HepG2_peaks_10158	chr17	78449154	78452696	3543	*	Promoter	NPTX1	519	2_Weak_Promoter	Canonical INO80
INO80_HepG2_peaks_10159	chr17	78499998	78500145	148	*	Distal	CTD-2526A2.6	10612	12_Repressed	NC-INO80
INO80_HepG2_peaks_1016	chr1	85086294	85086894	601	*	Distal	LINC01555	14106	2_Weak_Promoter	Canonical INO80
INO80_HepG2_peaks_10160	chr17	78518415	78519753	1339	*	Promoter	RPTOR	14	1_Active_Promoter	Canonical INO80
INO80_HepG2_peaks_10161	chr17	78549253	78549488	236	*	Intron	RPL31P7	27353	8_Insulator	Canonical INO80
INO80_HepG2_peaks_10162	chr17	78641574	78641992	419	*	Intron	RPTOR	40947	4_Strong_Enhancer	Canonical INO80
INO80_HepG2_peaks_10163	chr17	78646272	78646587	316	*	Intron	RPTOR	36301	5_Strong_Enhancer	Canonical INO80
INO80_HepG2_peaks_10164	chr17	78942624	78943326	703	*	Intron	CTD-2561B21.5	1900	2_Weak_Promoter	Canonical INO80
INO80_HepG2_peaks_10165	chr17	78943838	78944672	835	*	Promoter	CTD-2561B21.5	620	2_Weak_Promoter	Canonical INO80
INO80_HepG2_peaks_10166	chr17	78964718	78966563	1846	*	Promoter	CHMP6	0	1_Active_Promoter	Canonical INO80
INO80_HepG2_peaks_10167	chr17	78977566	78978453	888	*	Promoter	CTD-2561B21.8	872	12_Repressed	NC-INO80
INO80_HepG2_peaks_10168	chr17	79008257	79011155	2899	*	Promoter	BAIAP2	94	2_Weak_Promoter	Canonical INO80
INO80_HepG2_peaks_10169	chr17	79016905	79017721	817	*	Intron	BAIAP2	7508	4_Strong_Enhancer	Canonical INO80
INO80_HepG2_peaks_1017	chr1	85155698	85156591	894	*	Promoter	SSX2IP	4	2_Weak_Promoter	Canonical INO80
INO80_HepG2_peaks_10170	chr17	79019103	79019344	242	*	Intron	BAIAP2	7936	4_Strong_Enhancer	Canonical INO80
INO80_HepG2_peaks_10171	chr17	79056918	79057448	531	*	Promoter	BAIAP2	181	4_Strong_Enhancer	Canonical INO80
INO80_HepG2_peaks_10172	chr17	79104523	79107213	2691	*	Promoter	AATK	118	2_Weak_Promoter	Canonical INO80
INO80_HepG2_peaks_10173	chr17	79138747	79139791	1045	*	Promoter	AATK-AS1	35	1_Active_Promoter	Canonical INO80
INO80_HepG2_peaks_10174	chr17	79140417	79140612	196	*	Promoter	AATK	635	2_Weak_Promoter	Canonical INO80
INO80_HepG2_peaks_10175	chr17	79196214	79197529	1316	*	Promoter	CEP131	70	1_Active_Promoter	Canonical INO80
INO80_HepG2_peaks_10176	chr17	79212330	79214148	1819	*	Promoter	C17orf89	126	1_Active_Promoter	Canonical INO80
INO80_HepG2_peaks_10177	chr17	79215916	79216094	179	*	Distal	C17orf89	2289	9_Txn_Transition	Canonical INO80
INO80_HepG2_peaks_10178	chr17	79218153	79218514	362	*	Distal	SLC38A10	3099	4_Strong_Enhancer	Canonical INO80
INO80_HepG2_peaks_10179	chr17	79268325	79269733	1409	*	Promoter	SLC38A10	35	1_Active_Promoter	Canonical INO80
INO80_HepG2_peaks_1018	chr1	85463841	85464060	220	*	Promoter	WDR63	877	12_Repressed	NC-INO80
INO80_HepG2_peaks_10180	chr17	79276785	79276975	191	*	Distal	LINC00482	4644	3_Poised_Promoter	Canonical INO80
INO80_HepG2_peaks_10181	chr17	79283497	79283710	214	*	Promoter	LINC00482	553	2_Weak_Promoter	Canonical INO80
INO80_HepG2_peaks_10182	chr17	79303479	79303703	225	*	Promoter	TMEM105	272	2_Weak_Promoter	Canonical INO80
INO80_HepG2_peaks_10183	chr17	79312521	79314316	1796	*	Promoter	RP11-455O6.9	70	4_Strong_Enhancer	Canonical INO80
INO80_HepG2_peaks_10184	chr17	79316211	79320928	4718	*	Distal	RP11-1055B8.9	1194	1_Active_Promoter	Canonical INO80
INO80_HepG2_peaks_10185	chr17	79339638	79340005	368	*	Intron	RP11-1055B8.2	3747	3_Poised_Promoter	NC-INO80
INO80_HepG2_peaks_10186	chr17	79357186	79357388	203	*	Intron	RP11-1055B8.3	1639	11_Weak_Txn	NC-INO80
INO80_HepG2_peaks_10187	chr17	79360030	79362960	2931	*	Promoter	RP11-1055B8.10	278	2_Weak_Promoter	Canonical INO80
INO80_HepG2_peaks_10188	chr17	79365937	79367985	2049	*	Distal	BAHCC1	2311	1_Active_Promoter	Canonical INO80
INO80_HepG2_peaks_10189	chr17	79368508	79375088	6581	*	Promoter	RP11-1055B8.1	852	1_Active_Promoter	Canonical INO80
INO80_HepG2_peaks_1019	chr1	85513494	85514488	995	*	Promoter	MCOLN3	135	2_Weak_Promoter	NC-INO80
INO80_HepG2_peaks_10190	chr17	79375800	79376540	741	*	Exon	BAHCC1	1278	6_Weak_Enhancer	Canonical INO80
INO80_HepG2_peaks_10191	chr17	79450742	79452057	1316	*	Distal	RP13-766D20.4	2801	2_Weak_Promoter	Canonical INO80
INO80_HepG2_peaks_10192	chr17	79454547	79456090	1544	*	Distal	RP13-766D20.4	6720	2_Weak_Promoter	Canonical INO80
INO80_HepG2_peaks_10193	chr17	79474565	79474799	235	*	Distal	AC139149.1	3450	11_Weak_Txn	Canonical INO80
INO80_HepG2_peaks_10194	chr17	79475324	79482818	7495	*	Promoter	ACTG1	102	1_Active_Promoter	Canonical INO80
INO80_HepG2_peaks_10195	chr17	79485548	79487260	1713	*	Promoter	RP13-766D20.2	336	2_Weak_Promoter	Canonical INO80
INO80_HepG2_peaks_10196	chr17	79494444	79494927	484	*	Promoter	FSCN2	734	3_Poised_Promoter	NC-INO80
INO80_HepG2_peaks_10197	chr17	79518284	79520131	1848	*	Promoter	FAAP100	192	1_Active_Promoter	Canonical INO80
INO80_HepG2_peaks_10198	chr17	79602135	79604405	2271	*	Promoter	NPLOC4	813	1_Active_Promoter	Canonical INO80
INO80_HepG2_peaks_10199	chr17	79632556	79635107	2552	*	Promoter	CCDC137	27	1_Active_Promoter	Canonical INO80
INO80_HepG2_peaks_102	chr1	2151631	2151957	327	*	Intron	AL590822.1	6172	2_Weak_Promoter	Canonical INO80
INO80_HepG2_peaks_1020	chr1	85665959	85667800	1842	*	Promoter	SYDE2	148	1_Active_Promoter	Canonical INO80
INO80_HepG2_peaks_10200	chr17	79643168	79643333	166	*	Promoter	AC139530.1	217	2_Weak_Promoter	Canonical INO80
INO80_HepG2_peaks_10201	chr17	79649746	79651672	1927	*	Promoter	ARL16	5	1_Active_Promoter	Canonical INO80
INO80_HepG2_peaks_10202	chr17	79668487	79671967	3481	*	Promoter	RP13-1032I1.7	100	1_Active_Promoter	Canonical INO80
INO80_HepG2_peaks_10203	chr17	79672546	79672763	218	*	Intron	MRPL12	2134	9_Txn_Transition	Canonical INO80
INO80_HepG2_peaks_10204	chr17	79677332	79682809	5478	*	Promoter	SLC25A10	697	1_Active_Promoter	Canonical INO80
INO80_HepG2_peaks_10205	chr17	79686992	79687349	358	*	Exon	SLC25A10	4166	10_Txn_Elongation	Canonical INO80
INO80_HepG2_peaks_10206	chr17	79689054	79689838	785	*	Distal	SLC25A10	6442	7_Weak_Enhancer	Canonical INO80
INO80_HepG2_peaks_10207	chr17	79692828	79693062	235	*	Distal	SLC25A10	9941	11_Weak_Txn	Canonical INO80
INO80_HepG2_peaks_10208	chr17	79693888	79695022	1135	*	Distal	SLC25A10	11451	4_Strong_Enhancer	Canonical INO80
INO80_HepG2_peaks_10209	chr17	79702990	79703165	176	*	Distal	SLC25A10	20073	2_Weak_Promoter	NC-INO80
INO80_HepG2_peaks_1021	chr1	85724990	85725449	460	*	Promoter	C1orf52	94	1_Active_Promoter	Canonical INO80
INO80_HepG2_peaks_10210	chr17	79707572	79708814	1243	*	Distal	SLC25A10	25189	2_Weak_Promoter	Canonical INO80
INO80_HepG2_peaks_10215	chr17	79789903	79791804	1902	*	Promoter	FAM195B	262	1_Active_Promoter	Canonical INO80
INO80_HepG2_peaks_10216	chr17	79795513	79795660	148	*	Distal	PPP1R27	2658	6_Weak_Enhancer	NC-INO80
INO80_HepG2_peaks_10217	chr17	79802813	79803098	286	*	Promoter	P4HB	374	9_Txn_Transition	Canonical INO80
INO80_HepG2_peaks_10218	chr17	79812816	79813012	197	*	Promoter	P4HB	410	9_Txn_Transition	NC-INO80
INO80_HepG2_peaks_10219	chr17	79815437	79820902	5466	*	Promoter	P4HB	80	4_Strong_Enhancer	Canonical INO80
INO80_HepG2_peaks_1022	chr1	85741935	85742339	405	*	Promoter	BCL10	0	1_Active_Promoter	Canonical INO80
INO80_HepG2_peaks_10220	chr17	79824960	79831045	6086	*	Promoter	ARHGDIA	118	9_Txn_Transition	Canonical INO80
INO80_HepG2_peaks_10221	chr17	79848294	79850595	2302	*	Promoter	ALYREF	15	1_Active_Promoter	Canonical INO80
INO80_HepG2_peaks_10222	chr17	79856567	79862166	5600	*	Promoter	NPB	616	2_Weak_Promoter	Canonical INO80
INO80_HepG2_peaks_10223	chr17	79863011	79863396	386	*	Promoter	PCYT2	346	10_Txn_Elongation	Canonical INO80
INO80_HepG2_peaks_10224	chr17	79864248	79864518	271	*	Promoter	PCYT2	257	9_Txn_Transition	Canonical INO80
INO80_HepG2_peaks_10225	chr17	79867429	79869882	2454	*	Promoter	PCYT2	346	1_Active_Promoter	Canonical INO80
INO80_HepG2_peaks_10226	chr17	79875339	79876016	678	*	Promoter	SIRT7	10	1_Active_Promoter	Canonical INO80
INO80_HepG2_peaks_10227	chr17	79882663	79883137	475	*	Intron	MAFG	1490	2_Weak_Promoter	Canonical INO80
INO80_HepG2_peaks_10228	chr17	79884038	79885173	1136	*	Promoter	MAFG	976	1_Active_Promoter	Canonical INO80
INO80_HepG2_peaks_10229	chr17	79885732	79887002	1271	*	Promoter	MAFG-AS1	88	1_Active_Promoter	Canonical INO80
INO80_HepG2_peaks_1023	chr1	85929909	85931323	1415	*	Promoter	DDAH1	204	1_Active_Promoter	Canonical INO80
INO80_HepG2_peaks_10230	chr17	79889195	79889528	334	*	Promoter	RP11-498C9.13	910	11_Weak_Txn	NC-INO80
INO80_HepG2_peaks_10231	chr17	79894428	79895841	1414	*	Promoter	PYCR1	0	1_Active_Promoter	Canonical INO80
INO80_HepG2_peaks_10232	chr17	79908391	79908748	358	*	Distal	MYADML2	3458	11_Weak_Txn	NC-INO80
INO80_HepG2_peaks_10233	chr17	79910601	79911204	604	*	Exon	MYADML2	5791	9_Txn_Transition	Canonical INO80
INO80_HepG2_peaks_10234	chr17	79912107	79912762	656	*	Intron	NOTUM	5249	9_Txn_Transition	Canonical INO80
INO80_HepG2_peaks_10235	chr17	79914100	79914311	212	*	Intron	NOTUM	3478	9_Txn_Transition	NC-INO80
INO80_HepG2_peaks_10236	chr17	79914834	79915202	369	*	Intron	NOTUM	2665	9_Txn_Transition	Canonical INO80
INO80_HepG2_peaks_10237	chr17	79916568	79921353	4786	*	Promoter	NOTUM	206	1_Active_Promoter	Canonical INO80
INO80_HepG2_peaks_10238	chr17	79922287	79923204	918	*	Distal	RP11-498C9.17	1717	4_Strong_Enhancer	Canonical INO80
INO80_HepG2_peaks_10239	chr17	79924259	79926299	2041	*	Promoter	RP11-498C9.17	812	4_Strong_Enhancer	Canonical INO80
INO80_HepG2_peaks_1024	chr1	86042039	86043086	1048	*	Promoter	RP4-621F18.2	19	2_Weak_Promoter	Canonical INO80
INO80_HepG2_peaks_10240	chr17	79934571	79936986	2416	*	Promoter	ASPSCR1	1	1_Active_Promoter	Canonical INO80
INO80_HepG2_peaks_10241	chr17	79949045	79962321	13277	*	Intron	ASPSCR1	2362	4_Strong_Enhancer	Canonical INO80
INO80_HepG2_peaks_10242	chr17	79963259	79963419	161	*	Exon	ASPSCR1	1116	9_Txn_Transition	Canonical INO80
INO80_HepG2_peaks_10243	chr17	79967483	79967713	231	*	Promoter	ASPSCR1	234	10_Txn_Elongation	Canonical INO80
INO80_HepG2_peaks_10244	chr17	79968386	79969452	1067	*	Promoter	ASPSCR1	230	11_Weak_Txn	Canonical INO80
INO80_HepG2_peaks_10245	chr17	79970439	79970874	436	*	Promoter	ASPSCR1	99	5_Strong_Enhancer	Canonical INO80
INO80_HepG2_peaks_10246	chr17	79971418	79972123	706	*	Promoter	ASPSCR1	658	5_Strong_Enhancer	Canonical INO80
INO80_HepG2_peaks_10247	chr17	79973212	79976882	3671	*	Promoter	ASPSCR1	975	9_Txn_Transition	Canonical INO80
INO80_HepG2_peaks_10248	chr17	79977509	79982296	4788	*	Promoter	STRA13	792	4_Strong_Enhancer	Canonical INO80
INO80_HepG2_peaks_10249	chr17	79994421	79996067	1647	*	Promoter	DCXR	24	1_Active_Promoter	Canonical INO80
INO80_HepG2_peaks_1025	chr1	86045954	86047418	1465	*	Promoter	CYR61	194	1_Active_Promoter	Canonical INO80
INO80_HepG2_peaks_10250	chr17	80001659	80001858	200	*	Distal	RP13-650J16.1	5849	7_Weak_Enhancer	NC-INO80
INO80_HepG2_peaks_10251	chr17	80008484	80009220	737	*	Promoter	RFNG	11	4_Strong_Enhancer	Canonical INO80
INO80_HepG2_peaks_10252	chr17	80010122	80010563	442	*	Promoter	GPS1	101	1_Active_Promoter	Canonical INO80
INO80_HepG2_peaks_10253	chr17	80014232	80015288	1057	*	Promoter	GPS1	358	4_Strong_Enhancer	Canonical INO80
INO80_HepG2_peaks_10254	chr17	80016894	80017247	354	*	Promoter	DUS1L	51	10_Txn_Elongation	Canonical INO80
INO80_HepG2_peaks_10255	chr17	80022579	80024093	1515	*	Promoter	DUS1L	82	1_Active_Promoter	Canonical INO80
INO80_HepG2_peaks_10256	chr17	80034206	80034510	305	*	Distal	FASN	3444	14_Repetitive/CNV	Canonical INO80
INO80_HepG2_peaks_10257	chr17	80035226	80035764	539	*	Distal	FASN	2307	9_Txn_Transition	Canonical INO80
INO80_HepG2_peaks_10258	chr17	80036366	80036744	379	*	Exon	FASN	1247	9_Txn_Transition	Canonical INO80
INO80_HepG2_peaks_10259	chr17	80037335	80037616	282	*	Promoter	FASN	327	9_Txn_Transition	Canonical INO80
INO80_HepG2_peaks_1026	chr1	86107591	86108003	413	*	Distal	RP11-290M5.2	42981	4_Strong_Enhancer	Canonical INO80
INO80_HepG2_peaks_10260	chr17	80038910	80039179	270	*	Promoter	FASN	199	9_Txn_Transition	Canonical INO80
INO80_HepG2_peaks_10261	chr17	80040961	80041994	1034	*	Promoter	FASN	302	9_Txn_Transition	Canonical INO80
INO80_HepG2_peaks_10262	chr17	80052941	80053114	174	*	Intron	FASN	3178	4_Strong_Enhancer	Canonical INO80
INO80_HepG2_peaks_10263	chr17	80053774	80057840	4067	*	Promoter	FASN	398	1_Active_Promoter	Canonical INO80
INO80_HepG2_peaks_10264	chr17	80058991	80059255	265	*	Promoter	CCDC57	600	4_Strong_Enhancer	Canonical INO80
INO80_HepG2_peaks_10265	chr17	80059835	80062040	2206	*	Intron	CCDC57	1209	4_Strong_Enhancer	Canonical INO80
INO80_HepG2_peaks_10266	chr17	80063691	80064542	852	*	Promoter	CCDC57	132	4_Strong_Enhancer	Canonical INO80
INO80_HepG2_peaks_10267	chr17	80108092	80108249	158	*	Intron	CCDC57	1309	13_Heterochrom/lo	Canonical INO80
INO80_HepG2_peaks_10268	chr17	80135057	80135251	195	*	Intron	CCDC57	1612	11_Weak_Txn	Canonical INO80
INO80_HepG2_peaks_10269	chr17	80170017	80171715	1699	*	Promoter	CCDC57	158	1_Active_Promoter	Canonical INO80
INO80_HepG2_peaks_1027	chr1	86146912	86147074	163	*	Intron	ZNHIT6	27105	5_Strong_Enhancer	Canonical INO80
INO80_HepG2_peaks_10270	chr17	80173011	80173601	591	*	Exon	RP13-516M14.2	1201	2_Weak_Promoter	Canonical INO80
INO80_HepG2_peaks_10271	chr17	80174812	80176063	1252	*	Distal	RP13-516M14.2	3332	4_Strong_Enhancer	Canonical INO80
INO80_HepG2_peaks_10272	chr17	80183497	80183677	181	*	Distal	SLC16A3	2683	2_Weak_Promoter	Canonical INO80
INO80_HepG2_peaks_10273	chr17	80186126	80191473	5348	*	Exon	SLC16A3	1306	1_Active_Promoter	Canonical INO80
INO80_HepG2_peaks_10274	chr17	80192158	80192383	226	*	Promoter	SLC16A3	502	4_Strong_Enhancer	Canonical INO80
INO80_HepG2_peaks_10275	chr17	80192889	80195446	2558	*	Promoter	SLC16A3	180	4_Strong_Enhancer	Canonical INO80
INO80_HepG2_peaks_10276	chr17	80196515	80203308	6794	*	Intron	RP13-516M14.10	2732	4_Strong_Enhancer	Canonical INO80
INO80_HepG2_peaks_10277	chr17	80210441	80210588	148	*	Promoter	CSNK1D	109	9_Txn_Transition	NC-INO80
INO80_HepG2_peaks_10278	chr17	80225234	80226914	1681	*	Intron	CSNK1D	1396	4_Strong_Enhancer	Canonical INO80
INO80_HepG2_peaks_10279	chr17	80227998	80228161	164	*	Intron	CSNK1D	2918	4_Strong_Enhancer	Canonical INO80
INO80_HepG2_peaks_1028	chr1	87169749	87171049	1301	*	Promoter	SH3GLB1	138	1_Active_Promoter	Canonical INO80
INO80_HepG2_peaks_10280	chr17	80230425	80232011	1587	*	Promoter	CSNK1D	24	1_Active_Promoter	Canonical INO80
INO80_HepG2_peaks_10281	chr17	80241287	80241467	181	*	Distal	RP13-516M14.4	9310	2_Weak_Promoter	Canonical INO80
INO80_HepG2_peaks_10282	chr17	80245784	80245983	200	*	Distal	RP13-516M14.4	4804	4_Strong_Enhancer	Canonical INO80
INO80_HepG2_peaks_10283	chr17	80247356	80247509	154	*	Distal	RP13-516M14.4	3255	6_Weak_Enhancer	Canonical INO80
INO80_HepG2_peaks_10284	chr17	80250067	80251845	1779	*	Promoter	RP13-516M14.4	264	1_Active_Promoter	Canonical INO80
INO80_HepG2_peaks_10285	chr17	80253639	80254150	512	*	Distal	RP13-516M14.1	2300	2_Weak_Promoter	Canonical INO80
INO80_HepG2_peaks_10286	chr17	80256656	80256936	281	*	Distal	RP13-516M14.1	5202	2_Weak_Promoter	Canonical INO80
INO80_HepG2_peaks_10287	chr17	80261403	80261770	368	*	Distal	RP13-516M14.1	9992	2_Weak_Promoter	Canonical INO80
INO80_HepG2_peaks_10288	chr17	80262461	80263503	1043	*	Distal	RP13-516M14.1	11388	2_Weak_Promoter	Canonical INO80
INO80_HepG2_peaks_10289	chr17	80274475	80276526	2052	*	Promoter	CD7	20	1_Active_Promoter	Canonical INO80
INO80_HepG2_peaks_1029	chr1	87258575	87258749	175	*	Distal	RP4-612B15.2	8064	4_Strong_Enhancer	Canonical INO80
INO80_HepG2_peaks_10290	chr17	80277112	80280113	3002	*	Distal	CD7	3132	1_Active_Promoter	Canonical INO80
INO80_HepG2_peaks_10291	chr17	80283211	80283819	609	*	Intron	SECTM1	2864	4_Strong_Enhancer	Canonical INO80
INO80_HepG2_peaks_10292	chr17	80286236	80286451	216	*	Promoter	SECTM1	36	4_Strong_Enhancer	Canonical INO80
INO80_HepG2_peaks_10293	chr17	80288444	80288728	285	*	Intron	SECTM1	2202	4_Strong_Enhancer	Canonical INO80
INO80_HepG2_peaks_10294	chr17	80293783	80293993	211	*	Distal	SECTM1	1936	5_Strong_Enhancer	Canonical INO80
INO80_HepG2_peaks_10295	chr17	80297209	80297590	382	*	Distal	SECTM1	5447	4_Strong_Enhancer	Canonical INO80
INO80_HepG2_peaks_10296	chr17	80299726	80300970	1245	*	Distal	SECTM1	8396	4_Strong_Enhancer	Canonical INO80
INO80_HepG2_peaks_10297	chr17	80302385	80302621	237	*	Distal	SECTM1	10551	4_Strong_Enhancer	Canonical INO80
INO80_HepG2_peaks_10298	chr17	80303680	80304157	478	*	Distal	SECTM1	11966	4_Strong_Enhancer	Canonical INO80
INO80_HepG2_peaks_10299	chr17	80304680	80304987	308	*	Distal	TEX19	12287	4_Strong_Enhancer	Canonical INO80
INO80_HepG2_peaks_103	chr1	2157291	2157558	268	*	Distal	SKI	2707	13_Heterochrom/lo	NC-INO80
INO80_HepG2_peaks_1030	chr1	87379273	87381590	2318	*	Promoter	HS2ST1	72	1_Active_Promoter	Canonical INO80
INO80_HepG2_peaks_10300	chr17	80305504	80305662	159	*	Distal	TEX19	11537	5_Strong_Enhancer	Canonical INO80
INO80_HepG2_peaks_10301	chr17	80306428	80306575	148	*	Distal	TEX19	10619	4_Strong_Enhancer	NC-INO80
INO80_HepG2_peaks_10302	chr17	80309585	80309735	151	*	Distal	TEX19	7460	2_Weak_Promoter	Canonical INO80
INO80_HepG2_peaks_10303	chr17	80314203	80314398	196	*	Distal	TEX19	2820	2_Weak_Promoter	Canonical INO80
INO80_HepG2_peaks_10304	chr17	80317163	80317331	169	*	Promoter	TEX19	122	6_Weak_Enhancer	Canonical INO80
INO80_HepG2_peaks_10305	chr17	80317834	80317982	149	*	Promoter	TEX19	783	11_Weak_Txn	NC-INO80
INO80_HepG2_peaks_10306	chr17	80334539	80334845	307	*	Distal	UTS2R	2584	1_Active_Promoter	Canonical INO80
INO80_HepG2_peaks_10307	chr17	80342670	80342889	220	*	Distal	RP13-20L14.1	2211	2_Weak_Promoter	Canonical INO80
INO80_HepG2_peaks_10308	chr17	80371071	80371290	220	*	Intron	OGFOD3	1613	2_Weak_Promoter	Canonical INO80
INO80_HepG2_peaks_10309	chr17	80372677	80372953	277	*	Promoter	OGFOD3	574	9_Txn_Transition	Canonical INO80
INO80_HepG2_peaks_1031	chr1	87382933	87383131	199	*	Intron	HS2ST1	2673	2_Weak_Promoter	NC-INO80
INO80_HepG2_peaks_10310	chr17	80373841	80374000	160	*	Promoter	OGFOD3	526	9_Txn_Transition	NC-INO80
INO80_HepG2_peaks_10311	chr17	80375907	80376910	1004	*	Promoter	OGFOD3	41	1_Active_Promoter	Canonical INO80
INO80_HepG2_peaks_10312	chr17	80407983	80408727	745	*	Promoter	C17orf62	188	1_Active_Promoter	Canonical INO80
INO80_HepG2_peaks_10313	chr17	80411580	80411727	148	*	Distal	C17orf62	2946	11_Weak_Txn	Canonical INO80
INO80_HepG2_peaks_10314	chr17	80415529	80417604	2076	*	Promoter	NARF	4	1_Active_Promoter	Canonical INO80
INO80_HepG2_peaks_10315	chr17	80451988	80453789	1802	*	Distal	NARF	10202	1_Active_Promoter	Canonical INO80
INO80_HepG2_peaks_10316	chr17	80461869	80462141	273	*	Distal	FOXK2	15581	2_Weak_Promoter	Canonical INO80
INO80_HepG2_peaks_10317	chr17	80473688	80473886	199	*	Distal	FOXK2	3799	7_Weak_Enhancer	NC-INO80
INO80_HepG2_peaks_10318	chr17	80474855	80480467	5613	*	Promoter	FOXK2	68	1_Active_Promoter	Canonical INO80
INO80_HepG2_peaks_10319	chr17	80482527	80483235	709	*	Intron	FOXK2	4709	4_Strong_Enhancer	Canonical INO80
INO80_HepG2_peaks_1032	chr1	87400144	87400346	203	*	Promoter	RP4-604K5.3	326	1_Active_Promoter	NC-INO80
INO80_HepG2_peaks_10320	chr17	80487166	80487324	159	*	Intron	FOXK2	9073	9_Txn_Transition	NC-INO80
INO80_HepG2_peaks_10321	chr17	80509360	80510093	734	*	Intron	FOXK2	7487	9_Txn_Transition	Canonical INO80
INO80_HepG2_peaks_10322	chr17	80511135	80511754	620	*	Intron	FOXK2	5769	4_Strong_Enhancer	Canonical INO80
INO80_HepG2_peaks_10323	chr17	80519131	80520030	900	*	Intron	FOXK2	2338	4_Strong_Enhancer	Canonical INO80
INO80_HepG2_peaks_10324	chr17	80525273	80526886	1614	*	Intron	FOXK2	8837	4_Strong_Enhancer	Canonical INO80
INO80_HepG2_peaks_10325	chr17	80544246	80544463	218	*	Promoter	FOXK2	346	9_Txn_Transition	Canonical INO80
INO80_HepG2_peaks_10326	chr17	80550673	80551386	714	*	Promoter	FOXK2	244	4_Strong_Enhancer	Canonical INO80
INO80_HepG2_peaks_10327	chr17	80605146	80606344	1199	*	Promoter	WDR45B	446	1_Active_Promoter	Canonical INO80
INO80_HepG2_peaks_10328	chr17	80626712	80626986	275	*	Promoter	MIR4525	664	2_Weak_Promoter	Canonical INO80
INO80_HepG2_peaks_10329	chr17	80654760	80657365	2606	*	Promoter	RAB40B	465	2_Weak_Promoter	Canonical INO80
INO80_HepG2_peaks_1033	chr1	87794314	87795230	917	*	Promoter	LMO4	7	1_Active_Promoter	Canonical INO80
INO80_HepG2_peaks_10330	chr17	80660848	80661057	210	*	Distal	RAB40B	4346	2_Weak_Promoter	Canonical INO80
INO80_HepG2_peaks_10331	chr17	80673222	80675325	2104	*	Promoter	RP11-388C12.1	140	1_Active_Promoter	Canonical INO80
INO80_HepG2_peaks_10332	chr17	80692139	80692388	250	*	Promoter	RP11-388C12.5	242	11_Weak_Txn	NC-INO80
INO80_HepG2_peaks_10333	chr17	80692946	80695051	2106	*	Promoter	FN3K	48	1_Active_Promoter	Canonical INO80
INO80_HepG2_peaks_10334	chr17	80695797	80696779	983	*	Exon	FN3K	2338	4_Strong_Enhancer	Canonical INO80
INO80_HepG2_peaks_10335	chr17	80697298	80697642	345	*	Intron	FN3K	3520	9_Txn_Transition	Canonical INO80
INO80_HepG2_peaks_10336	chr17	80698206	80699358	1153	*	Exon	RP11-388C12.8	4159	9_Txn_Transition	Canonical INO80
INO80_HepG2_peaks_10337	chr17	80709583	80710877	1295	*	Promoter	TBCD	194	1_Active_Promoter	Canonical INO80
INO80_HepG2_peaks_10338	chr17	80834623	80834783	161	*	Intron	TBCD	7322	6_Weak_Enhancer	Canonical INO80
INO80_HepG2_peaks_10339	chr17	80846975	80847148	174	*	Intron	TBCD	3099	4_Strong_Enhancer	Canonical INO80
INO80_HepG2_peaks_1034	chr1	87797147	87797913	767	*	Promoter	LMO4	64	2_Weak_Promoter	Canonical INO80
INO80_HepG2_peaks_10340	chr17	81006558	81006723	166	*	Promoter	B3GNTL1	15	4_Strong_Enhancer	Canonical INO80
INO80_HepG2_peaks_10341	chr17	81007441	81007588	148	*	Promoter	B3GNTL1	470	4_Strong_Enhancer	Canonical INO80
INO80_HepG2_peaks_10342	chr17	81009221	81010209	989	*	Promoter	B3GNTL1	27	1_Active_Promoter	Canonical INO80
INO80_HepG2_peaks_10343	chr17	81024525	81024719	195	*	Distal	METRNL	12942	12_Repressed	NC-INO80
INO80_HepG2_peaks_10344	chr17	81036051	81037398	1348	*	Promoter	METRNL	840	2_Weak_Promoter	Canonical INO80
INO80_HepG2_peaks_10345	chr17	81038041	81038952	912	*	Promoter	METRNL	419	2_Weak_Promoter	NC-INO80
INO80_HepG2_peaks_10348	chr18	73318	73513	196	*	Promoter	RP11-683L23.7	99	2_Weak_Promoter	Canonical INO80
INO80_HepG2_peaks_10349	chr18	158105	158951	847	*	Promoter	USP14	5	1_Active_Promoter	Canonical INO80
INO80_HepG2_peaks_1035	chr1	87800811	87801364	554	*	Intron	LMO4	3621	2_Weak_Promoter	Canonical INO80
INO80_HepG2_peaks_10350	chr18	267634	268902	1269	*	Promoter	RP11-705O1.8	118	1_Active_Promoter	Canonical INO80
INO80_HepG2_peaks_10351	chr18	362646	362796	151	*	Intron	COLEC12	45353	4_Strong_Enhancer	Canonical INO80
INO80_HepG2_peaks_10352	chr18	499300	501717	2418	*	Promoter	COLEC12	211	3_Poised_Promoter	NC-INO80
INO80_HepG2_peaks_10353	chr18	656996	658978	1983	*	Promoter	TYMS	242	1_Active_Promoter	Canonical INO80
INO80_HepG2_peaks_10354	chr18	703110	703289	180	*	Intron	RP11-806L2.6	3321	4_Strong_Enhancer	NC-INO80
INO80_HepG2_peaks_10355	chr18	711412	712988	1577	*	Promoter	ENOSF1	320	1_Active_Promoter	Canonical INO80
INO80_HepG2_peaks_10356	chr18	770905	771205	301	*	Intron	YES1	4209	4_Strong_Enhancer	NC-INO80
INO80_HepG2_peaks_10357	chr18	811402	813195	1794	*	Promoter	YES1	29	1_Active_Promoter	Canonical INO80
INO80_HepG2_peaks_10358	chr18	848590	848830	241	*	Distal	RP11-672L10.5	7814	4_Strong_Enhancer	Canonical INO80
INO80_HepG2_peaks_10359	chr18	906530	906788	259	*	Promoter	RP11-672L10.2	6	12_Repressed	NC-INO80
INO80_HepG2_peaks_1036	chr1	88641054	88641422	369	*	Distal	CTA-21C21.1	137595	4_Strong_Enhancer	Canonical INO80
INO80_HepG2_peaks_10360	chr18	2570876	2571502	627	*	Promoter	METTL4	40	1_Active_Promoter	Canonical INO80
INO80_HepG2_peaks_10361	chr18	2655031	2656823	1793	*	Promoter	SMCHD1	188	1_Active_Promoter	Canonical INO80
INO80_HepG2_peaks_10362	chr18	2846413	2848299	1887	*	Promoter	EMILIN2	326	3_Poised_Promoter	NC-INO80
INO80_HepG2_peaks_10363	chr18	2905950	2907279	1330	*	Promoter	EMILIN2	45	1_Active_Promoter	Canonical INO80
INO80_HepG2_peaks_10364	chr18	2932468	2932745	278	*	Intron	RP11-737O24.5	11640	5_Strong_Enhancer	Canonical INO80
INO80_HepG2_peaks_10365	chr18	2985164	2985380	217	*	Exon	LPIN2	2399	4_Strong_Enhancer	NC-INO80
INO80_HepG2_peaks_10366	chr18	3012389	3014407	2019	*	Promoter	LPIN2	83	1_Active_Promoter	Canonical INO80
INO80_HepG2_peaks_10367	chr18	3026614	3026965	352	*	Distal	SNORA70	1223	4_Strong_Enhancer	Canonical INO80
INO80_HepG2_peaks_10368	chr18	3027920	3028188	269	*	Distal	SNORA70	2488	4_Strong_Enhancer	Canonical INO80
INO80_HepG2_peaks_10369	chr18	3058842	3059074	233	*	Distal	MYOM1	16688	5_Strong_Enhancer	NC-INO80
INO80_HepG2_peaks_1037	chr1	88928226	88929016	791	*	Distal	RN7SL583P	15173	2_Weak_Promoter	NC-INO80
INO80_HepG2_peaks_10370	chr18	3061036	3061205	170	*	Distal	MYOM1	14526	4_Strong_Enhancer	Canonical INO80
INO80_HepG2_peaks_10371	chr18	3246932	3248300	1369	*	Promoter	MYL12A	86	1_Active_Promoter	Canonical INO80
INO80_HepG2_peaks_10372	chr18	3261469	3262727	1259	*	Promoter	MYL12B	189	1_Active_Promoter	Canonical INO80
INO80_HepG2_peaks_10373	chr18	3297114	3297342	229	*	Intron	RP11-838N2.5	13083	1_Active_Promoter	Canonical INO80
INO80_HepG2_peaks_10374	chr18	3447843	3453937	6095	*	Promoter	TGIF1	678	1_Active_Promoter	Canonical INO80
INO80_HepG2_peaks_10375	chr18	3456111	3456606	496	*	Promoter	TGIF1	944	4_Strong_Enhancer	Canonical INO80
INO80_HepG2_peaks_10376	chr18	3498764	3499693	930	*	Exon	GAPLINC	31987	3_Poised_Promoter	Canonical INO80
INO80_HepG2_peaks_10377	chr18	3594091	3595253	1163	*	Promoter	DLGAP1-AS1	217	1_Active_Promoter	Canonical INO80
INO80_HepG2_peaks_10378	chr18	3595945	3596533	589	*	Intron	DLGAP1-AS1	1784	1_Active_Promoter	Canonical INO80
INO80_HepG2_peaks_10379	chr18	3605885	3606086	202	*	Intron	DLGAP1-AS2	2247	4_Strong_Enhancer	NC-INO80
INO80_HepG2_peaks_1038	chr1	89149453	89151203	1751	*	Promoter	PKN2	70	1_Active_Promoter	Canonical INO80
INO80_HepG2_peaks_10380	chr18	3617580	3618734	1155	*	Intron	DLGAP1-AS2	14419	4_Strong_Enhancer	Canonical INO80
INO80_HepG2_peaks_10381	chr18	3624215	3624700	486	*	Intron	DLGAP1-AS2	20719	1_Active_Promoter	Canonical INO80
INO80_HepG2_peaks_10382	chr18	3665955	3666367	413	*	Intron	RP11-874J12.4	12749	4_Strong_Enhancer	Canonical INO80
INO80_HepG2_peaks_10383	chr18	4454553	4455718	1166	*	Promoter	DLGAP1	111	13_Heterochrom/lo	NC-INO80
INO80_HepG2_peaks_10384	chr18	5237302	5238656	1355	*	Promoter	LINC00667	101	1_Active_Promoter	Canonical INO80
INO80_HepG2_peaks_10385	chr18	5294659	5295036	378	*	Promoter	ZBTB14	22	1_Active_Promoter	Canonical INO80
INO80_HepG2_peaks_10386	chr18	5295725	5297047	1323	*	Promoter	ZBTB14	190	4_Strong_Enhancer	Canonical INO80
INO80_HepG2_peaks_10387	chr18	5298301	5298505	205	*	Distal	ZBTB14	1349	4_Strong_Enhancer	Canonical INO80
INO80_HepG2_peaks_10388	chr18	5543020	5543292	273	*	Promoter	EPB41L3	260	6_Weak_Enhancer	NC-INO80
INO80_HepG2_peaks_10389	chr18	5628350	5629437	1088	*	Promoter	EPB41L3	94	2_Weak_Promoter	NC-INO80
INO80_HepG2_peaks_1039	chr1	89356734	89357341	608	*	Promoter	GTF2B	139	1_Active_Promoter	Canonical INO80
INO80_HepG2_peaks_10390	chr18	5630602	5630808	207	*	Promoter	EPB41L3	4	13_Heterochrom/lo	NC-INO80
INO80_HepG2_peaks_10391	chr18	5890484	5891413	930	*	Exon	TMEM200C	1152	3_Poised_Promoter	Canonical INO80
INO80_HepG2_peaks_10392	chr18	5894657	5896207	1551	*	Promoter	TMEM200C	519	3_Poised_Promoter	Canonical INO80
INO80_HepG2_peaks_10393	chr18	6413841	6414790	950	*	Promoter	L3MBTL4	130	1_Active_Promoter	Canonical INO80
INO80_HepG2_peaks_10394	chr18	6729063	6730166	1104	*	Promoter	ARHGAP28	100	2_Weak_Promoter	NC-INO80
INO80_HepG2_peaks_10395	chr18	7116654	7118343	1690	*	Promoter	LAMA1	257	3_Poised_Promoter	NC-INO80
INO80_HepG2_peaks_10396	chr18	7566492	7568918	2427	*	Promoter	PTPRM	923	1_Active_Promoter	Canonical INO80
INO80_HepG2_peaks_10397	chr18	7574759	7575403	645	*	Intron	PTPRM	8299	1_Active_Promoter	Canonical INO80
INO80_HepG2_peaks_10398	chr18	8063019	8063391	373	*	Intron	PTPRM	13841	2_Weak_Promoter	Canonical INO80
INO80_HepG2_peaks_10399	chr18	8608835	8610610	1776	*	Promoter	RAB12	277	1_Active_Promoter	Canonical INO80
INO80_HepG2_peaks_104	chr1	2158153	2158472	320	*	Distal	SKI	1819	1_Active_Promoter	NC-INO80
INO80_HepG2_peaks_1040	chr1	89457444	89458965	1522	*	Promoter	RBMXL1	235	1_Active_Promoter	Canonical INO80
INO80_HepG2_peaks_10400	chr18	8704652	8706798	2147	*	Promoter	MTCL1	64	2_Weak_Promoter	Canonical INO80
INO80_HepG2_peaks_10401	chr18	9016965	9017190	226	*	Distal	RPS4XP19	2947	2_Weak_Promoter	NC-INO80
INO80_HepG2_peaks_10402	chr18	9094136	9094350	215	*	Distal	NDUFV2	8382	4_Strong_Enhancer	NC-INO80
INO80_HepG2_peaks_10403	chr18	9102315	9103391	1077	*	Promoter	NDUFV2	35	1_Active_Promoter	Canonical INO80
INO80_HepG2_peaks_10404	chr18	9104173	9104491	319	*	Promoter	NDUFV2	250	1_Active_Promoter	NC-INO80
INO80_HepG2_peaks_10405	chr18	9135857	9136993	1137	*	Promoter	NDUFV2-AS1	61	1_Active_Promoter	Canonical INO80
INO80_HepG2_peaks_10406	chr18	9334670	9335387	718	*	Promoter	TWSG1	178	2_Weak_Promoter	Canonical INO80
INO80_HepG2_peaks_10407	chr18	9475023	9476036	1014	*	Promoter	RALBP1	88	2_Weak_Promoter	Canonical INO80
INO80_HepG2_peaks_10408	chr18	9613810	9614263	454	*	Promoter	PPP4R1	233	1_Active_Promoter	Canonical INO80
INO80_HepG2_peaks_10409	chr18	9614845	9615334	490	*	Promoter	PPP4R1	95	1_Active_Promoter	Canonical INO80
INO80_HepG2_peaks_1041	chr1	89989801	89991096	1296	*	Promoter	LRRC8B	11	1_Active_Promoter	Canonical INO80
INO80_HepG2_peaks_10410	chr18	9707885	9709264	1380	*	Promoter	RAB31	252	2_Weak_Promoter	Canonical INO80
INO80_HepG2_peaks_10411	chr18	9803409	9803588	180	*	Intron	RAB31	6140	4_Strong_Enhancer	NC-INO80
INO80_HepG2_peaks_10412	chr18	9808620	9808807	188	*	Intron	RAB31	5329	2_Weak_Promoter	Canonical INO80
INO80_HepG2_peaks_10413	chr18	9855423	9855725	303	*	Promoter	RAB31	464	4_Strong_Enhancer	Canonical INO80
INO80_HepG2_peaks_10414	chr18	9913692	9915432	1741	*	Promoter	VAPA	45	1_Active_Promoter	Canonical INO80
INO80_HepG2_peaks_10415	chr18	9917352	9917590	239	*	Intron	VAPA	1702	9_Txn_Transition	NC-INO80
INO80_HepG2_peaks_10416	chr18	9935395	9935553	159	*	Intron	VAPA	1247	10_Txn_Elongation	NC-INO80
INO80_HepG2_peaks_10417	chr18	9936505	9936712	208	*	Promoter	VAPA	113	10_Txn_Elongation	NC-INO80
INO80_HepG2_peaks_10418	chr18	10132021	10132175	155	*	Intron	RP11-419J16.1	6759	2_Weak_Promoter	NC-INO80
INO80_HepG2_peaks_10419	chr18	10454197	10456091	1895	*	Promoter	APCDD1	163	2_Weak_Promoter	Canonical INO80
INO80_HepG2_peaks_1042	chr1	90053350	90053533	184	*	Intron	LRRC8B	19409	4_Strong_Enhancer	Canonical INO80
INO80_HepG2_peaks_10420	chr18	10525799	10526791	993	*	Promoter	NAPG	111	1_Active_Promoter	Canonical INO80
INO80_HepG2_peaks_10421	chr18	11148038	11150058	2021	*	Promoter	PIEZO2	285	2_Weak_Promoter	Canonical INO80
INO80_HepG2_peaks_10422	chr18	11689187	11690103	917	*	Promoter	GNAL	41	2_Weak_Promoter	Canonical INO80
INO80_HepG2_peaks_10423	chr18	11733167	11733501	335	*	Intron	ASNSP6	12288	2_Weak_Promoter	NC-INO80
INO80_HepG2_peaks_10424	chr18	11840686	11841188	503	*	Intron	CHMP1B	10455	4_Strong_Enhancer	Canonical INO80
INO80_HepG2_peaks_10425	chr18	11850161	11850331	171	*	Intron	CHMP1B	1146	4_Strong_Enhancer	Canonical INO80
INO80_HepG2_peaks_10426	chr18	11850934	11851742	809	*	Promoter	CHMP1B	54	1_Active_Promoter	Canonical INO80
INO80_HepG2_peaks_10427	chr18	11908125	11909238	1114	*	Promoter	RP11-820I16.4	27	1_Active_Promoter	Canonical INO80
INO80_HepG2_peaks_10428	chr18	11946259	11946647	389	*	Distal	RP11-820I16.2	17614	1_Active_Promoter	Canonical INO80
INO80_HepG2_peaks_10429	chr18	11947581	11947875	295	*	Distal	RP11-820I16.2	18889	2_Weak_Promoter	Canonical INO80
INO80_HepG2_peaks_1043	chr1	90058689	90058964	276	*	Exon	LRRC8B	24794	7_Weak_Enhancer	Canonical INO80
INO80_HepG2_peaks_10430	chr18	11980416	11982736	2321	*	Promoter	IMPA2	31	1_Active_Promoter	Canonical INO80
INO80_HepG2_peaks_10431	chr18	11983688	11983924	237	*	Intron	IMPA2	2135	2_Weak_Promoter	NC-INO80
INO80_HepG2_peaks_10432	chr18	12038560	12039083	524	*	Distal	RP11-703I16.3	1475	2_Weak_Promoter	Canonical INO80
INO80_HepG2_peaks_10433	chr18	12076660	12076907	248	*	Promoter	RP11-815J4.6	128	2_Weak_Promoter	Canonical INO80
INO80_HepG2_peaks_10434	chr18	12271881	12272028	148	*	Intron	RP11-64C12.1	7469	2_Weak_Promoter	Canonical INO80
INO80_HepG2_peaks_10435	chr18	12307491	12309019	1529	*	Promoter	TUBB6	1	2_Weak_Promoter	Canonical INO80
INO80_HepG2_peaks_10436	chr18	12376409	12377624	1216	*	Promoter	AFG3L2	13	1_Active_Promoter	Canonical INO80
INO80_HepG2_peaks_10437	chr18	12396632	12396887	256	*	Distal	RNU7-129P	3649	2_Weak_Promoter	Canonical INO80
INO80_HepG2_peaks_10438	chr18	12420028	12421490	1463	*	Promoter	PRELID3A	523	1_Active_Promoter	Canonical INO80
INO80_HepG2_peaks_10439	chr18	12657023	12658785	1763	*	Promoter	PSMG2	135	2_Weak_Promoter	Canonical INO80
INO80_HepG2_peaks_1044	chr1	90097930	90099282	1353	*	Promoter	LRRC8C	22	2_Weak_Promoter	Canonical INO80
INO80_HepG2_peaks_10440	chr18	12701825	12703333	1509	*	Promoter	CEP76	56	1_Active_Promoter	Canonical INO80
INO80_HepG2_peaks_10441	chr18	12730469	12731740	1272	*	Distal	PSMG2	6975	1_Active_Promoter	Canonical INO80
INO80_HepG2_peaks_10442	chr18	12883209	12884311	1103	*	Promoter	PTPN2	434	1_Active_Promoter	Canonical INO80
INO80_HepG2_peaks_10443	chr18	12947028	12949209	2182	*	Promoter	SEH1L	69	1_Active_Promoter	Canonical INO80
INO80_HepG2_peaks_10444	chr18	12990801	12991800	1000	*	Promoter	CEP192	58	1_Active_Promoter	Canonical INO80
INO80_HepG2_peaks_10445	chr18	13136586	13137922	1337	*	Distal	RP11-807E13.3	3231	1_Active_Promoter	Canonical INO80
INO80_HepG2_peaks_10446	chr18	13138648	13138896	249	*	Distal	RP11-807E13.3	1713	1_Active_Promoter	Canonical INO80
INO80_HepG2_peaks_10447	chr18	13175370	13175922	553	*	Distal	RP11-794M8.2	9967	4_Strong_Enhancer	Canonical INO80
INO80_HepG2_peaks_10448	chr18	13179608	13179762	155	*	Distal	RP11-794M8.2	5928	4_Strong_Enhancer	Canonical INO80
INO80_HepG2_peaks_10449	chr18	13216779	13219304	2526	*	Promoter	LDLRAD4	14	1_Active_Promoter	Canonical INO80
INO80_HepG2_peaks_1045	chr1	90286178	90287655	1478	*	Promoter	LRRC8D	323	1_Active_Promoter	Canonical INO80
INO80_HepG2_peaks_10450	chr18	13725977	13727195	1219	*	Promoter	FAM210A	0	1_Active_Promoter	Canonical INO80
INO80_HepG2_peaks_10451	chr18	13800903	13801579	677	*	Distal	AP001525.1	22741	2_Weak_Promoter	Canonical INO80
INO80_HepG2_peaks_10452	chr18	14178975	14179266	292	*	Promoter	ANKRD20A5P	19	2_Weak_Promoter	Canonical INO80
INO80_HepG2_peaks_10453	chr18	14431002	14431156	155	*	Distal	LONRF2P1	19800	2_Weak_Promoter	NC-INO80
INO80_HepG2_peaks_10454	chr18	14449906	14451076	1171	*	Promoter	LONRF2P1	388	2_Weak_Promoter	NC-INO80
INO80_HepG2_peaks_10455	chr18	18690927	18691909	983	*	Promoter	ROCK1	391	1_Active_Promoter	Canonical INO80
INO80_HepG2_peaks_10456	chr18	18821320	18823456	2137	*	Promoter	GREB1L	67	3_Poised_Promoter	Canonical INO80
INO80_HepG2_peaks_10457	chr18	19178780	19181064	2285	*	Promoter	ESCO1	740	1_Active_Promoter	Canonical INO80
INO80_HepG2_peaks_10458	chr18	19191819	19193005	1187	*	Promoter	SNRPD1	118	1_Active_Promoter	Canonical INO80
INO80_HepG2_peaks_10459	chr18	19266628	19266890	263	*	Intron	MIR320C1	3286	4_Strong_Enhancer	Canonical INO80
INO80_HepG2_peaks_1046	chr1	90292499	90292732	234	*	Intron	LRRC8D	5133	9_Txn_Transition	NC-INO80
INO80_HepG2_peaks_10460	chr18	19283868	19285025	1158	*	Promoter	ABHD3	87	1_Active_Promoter	Canonical INO80
INO80_HepG2_peaks_10461	chr18	19320775	19322238	1464	*	Promoter	MIB1	223	1_Active_Promoter	Canonical INO80
INO80_HepG2_peaks_10462	chr18	19747154	19747309	156	*	Promoter	GATA6-AS1	669	3_Poised_Promoter	NC-INO80
INO80_HepG2_peaks_10463	chr18	19748931	19751080	2150	*	Promoter	GATA6	599	2_Weak_Promoter	Canonical INO80
INO80_HepG2_peaks_10464	chr18	19773959	19774510	552	*	Intron	RP11-627G18.1	10955	5_Strong_Enhancer	Canonical INO80
INO80_HepG2_peaks_10465	chr18	20138973	20139849	877	*	Distal	RPS4XP18	27014	2_Weak_Promoter	NC-INO80
INO80_HepG2_peaks_10466	chr18	20513078	20514030	953	*	Promoter	RP11-739L10.1	170	1_Active_Promoter	Canonical INO80
INO80_HepG2_peaks_10467	chr18	20714385	20717106	2722	*	Promoter	CABLES1	16	1_Active_Promoter	Canonical INO80
INO80_HepG2_peaks_10468	chr18	20717679	20717942	264	*	Intron	CABLES1	1295	1_Active_Promoter	NC-INO80
INO80_HepG2_peaks_10469	chr18	20721500	20722386	887	*	Intron	CABLES1	5428	4_Strong_Enhancer	Canonical INO80
INO80_HepG2_peaks_1047	chr1	90302654	90302891	238	*	Intron	LRRC8D	3518	4_Strong_Enhancer	Canonical INO80
INO80_HepG2_peaks_10470	chr18	20937405	20937555	151	*	Intron	TMEM241	12762	4_Strong_Enhancer	Canonical INO80
INO80_HepG2_peaks_10471	chr18	20981854	20982013	160	*	Intron	TMEM241	31686	4_Strong_Enhancer	Canonical INO80
INO80_HepG2_peaks_10472	chr18	21083104	21083976	873	*	Promoter	C18orf8	39	1_Active_Promoter	Canonical INO80
INO80_HepG2_peaks_10473	chr18	21125752	21125899	148	*	Intron	NPC1	4487	5_Strong_Enhancer	NC-INO80
INO80_HepG2_peaks_10474	chr18	21152553	21152705	153	*	Intron	NPC1	4279	4_Strong_Enhancer	NC-INO80
INO80_HepG2_peaks_10475	chr18	21164608	21164952	345	*	Intron	NPC1	1668	1_Active_Promoter	Canonical INO80
INO80_HepG2_peaks_10476	chr18	21166033	21166789	757	*	Promoter	NPC1	37	1_Active_Promoter	Canonical INO80
INO80_HepG2_peaks_10477	chr18	21199120	21199650	531	*	Promoter	ANKRD29	299	2_Weak_Promoter	NC-INO80
INO80_HepG2_peaks_10478	chr18	21242341	21243074	734	*	Promoter	ANKRD29	26	3_Poised_Promoter	NC-INO80
INO80_HepG2_peaks_10479	chr18	21269224	21270296	1073	*	Promoter	LAMA3	110	3_Poised_Promoter	NC-INO80
INO80_HepG2_peaks_1048	chr1	90308921	90309556	636	*	Promoter	LRRC8D	254	1_Active_Promoter	Canonical INO80
INO80_HepG2_peaks_10480	chr18	21593957	21595537	1581	*	Promoter	TTC39C	127	2_Weak_Promoter	Canonical INO80
INO80_HepG2_peaks_10481	chr18	21851134	21852331	1198	*	Promoter	OSBPL1A	81	3_Poised_Promoter	NC-INO80
INO80_HepG2_peaks_10482	chr18	21977388	21978117	730	*	Promoter	OSBPL1A	0	3_Poised_Promoter	NC-INO80
INO80_HepG2_peaks_10483	chr18	22006460	22007030	571	*	Promoter	IMPACT	37	2_Weak_Promoter	Canonical INO80
INO80_HepG2_peaks_10484	chr18	23669961	23671148	1188	*	Promoter	SS18	4	1_Active_Promoter	Canonical INO80
INO80_HepG2_peaks_10485	chr18	23806185	23807094	910	*	Promoter	TAF4B	187	2_Weak_Promoter	Canonical INO80
INO80_HepG2_peaks_10486	chr18	24070868	24071748	881	*	Intron	KCTD1	14451	4_Strong_Enhancer	Canonical INO80
INO80_HepG2_peaks_10487	chr18	24128320	24131331	3012	*	Promoter	KCTD1	40	2_Weak_Promoter	Canonical INO80
INO80_HepG2_peaks_10488	chr18	24235652	24238045	2394	*	Promoter	KCTD1	507	2_Weak_Promoter	Canonical INO80
INO80_HepG2_peaks_10489	chr18	24443261	24443446	186	*	Promoter	AQP4	197	2_Weak_Promoter	NC-INO80
INO80_HepG2_peaks_1049	chr1	90408086	90408364	279	*	Distal	RP11-302M6.5	3063	4_Strong_Enhancer	Canonical INO80
INO80_HepG2_peaks_10490	chr18	24764626	24765194	569	*	Promoter	CHST9	349	2_Weak_Promoter	NC-INO80
INO80_HepG2_peaks_10491	chr18	25755079	25757742	2664	*	Promoter	CDH2	997	1_Active_Promoter	Canonical INO80
INO80_HepG2_peaks_10492	chr18	25758298	25758512	215	*	Promoter	CDH2	993	2_Weak_Promoter	NC-INO80
INO80_HepG2_peaks_10493	chr18	28622427	28623182	756	*	Promoter	DSC3	21	2_Weak_Promoter	Canonical INO80
INO80_HepG2_peaks_10494	chr18	28680949	28682548	1600	*	Promoter	DSCAS	195	1_Active_Promoter	Canonical INO80
INO80_HepG2_peaks_10495	chr18	28824050	28824881	832	*	Distal	DSG1	73584	1_Active_Promoter	Canonical INO80
INO80_HepG2_peaks_10496	chr18	28977750	28977964	215	*	Intron	DSG1-AS1	3770	5_Strong_Enhancer	NC-INO80
INO80_HepG2_peaks_10497	chr18	29077455	29078649	1195	*	Promoter	DSG2	44	2_Weak_Promoter	Canonical INO80
INO80_HepG2_peaks_10498	chr18	29171772	29171988	217	*	Promoter	TTR	38	1_Active_Promoter	Canonical INO80
INO80_HepG2_peaks_10499	chr18	29264349	29266019	1671	*	Promoter	RP11-549B18.1	431	2_Weak_Promoter	Canonical INO80
INO80_HepG2_peaks_105	chr1	2160293	2166011	5719	*	Promoter	SKI	763	1_Active_Promoter	Canonical INO80
INO80_HepG2_peaks_1050	chr1	90460191	90461479	1289	*	Promoter	ZNF326	137	1_Active_Promoter	Canonical INO80
INO80_HepG2_peaks_10500	chr18	29522571	29523796	1226	*	Promoter	TRAPPC8	82	1_Active_Promoter	Canonical INO80
INO80_HepG2_peaks_10501	chr18	29597914	29600289	2376	*	Promoter	RP11-53I6.2	307	1_Active_Promoter	Canonical INO80
INO80_HepG2_peaks_10502	chr18	29671707	29673194	1488	*	Promoter	RNF138	120	1_Active_Promoter	Canonical INO80
INO80_HepG2_peaks_10503	chr18	30049838	30051434	1597	*	Promoter	GAREM	187	2_Weak_Promoter	Canonical INO80
INO80_HepG2_peaks_10504	chr18	30348479	30348749	271	*	Intron	AC012123.1	1141	1_Active_Promoter	NC-INO80
INO80_HepG2_peaks_10505	chr18	30349682	30352796	3115	*	Promoter	KLHL14	888	1_Active_Promoter	Canonical INO80
INO80_HepG2_peaks_10506	chr18	30383052	30384679	1628	*	Distal	RP11-57G22.1	24861	4_Strong_Enhancer	Canonical INO80
INO80_HepG2_peaks_10507	chr18	31739185	31739334	150	*	Promoter	NOL4	664	6_Weak_Enhancer	NC-INO80
INO80_HepG2_peaks_10508	chr18	31802630	31805026	2397	*	Promoter	NOL4	311	12_Repressed	NC-INO80
INO80_HepG2_peaks_10509	chr18	32073104	32074401	1298	*	Promoter	DTNA	112	2_Weak_Promoter	Canonical INO80
INO80_HepG2_peaks_1051	chr1	91171959	91172773	815	*	Distal	BARHL2	10425	3_Poised_Promoter	NC-INO80
INO80_HepG2_peaks_10510	chr18	32494199	32494673	475	*	Distal	RP11-96A15.1	11585	4_Strong_Enhancer	Canonical INO80
INO80_HepG2_peaks_10511	chr18	32508321	32508997	677	*	Distal	RP11-96A15.1	25808	1_Active_Promoter	Canonical INO80
INO80_HepG2_peaks_10512	chr18	32527827	32528018	192	*	Distal	MAPRE2	28967	4_Strong_Enhancer	Canonical INO80
INO80_HepG2_peaks_10513	chr18	32556750	32558309	1560	*	Promoter	MAPRE2	508	1_Active_Promoter	Canonical INO80
INO80_HepG2_peaks_10514	chr18	32621064	32621983	920	*	Promoter	MAPRE2	67	1_Active_Promoter	Canonical INO80
INO80_HepG2_peaks_10515	chr18	32820603	32821243	641	*	Promoter	ZNF397	68	1_Active_Promoter	Canonical INO80
INO80_HepG2_peaks_10516	chr18	32869740	32870532	793	*	Promoter	ZSCAN30	22	1_Active_Promoter	Canonical INO80
INO80_HepG2_peaks_10517	chr18	32923727	32925408	1682	*	Promoter	ZNF24	145	1_Active_Promoter	Canonical INO80
INO80_HepG2_peaks_10518	chr18	32956773	32957383	611	*	Promoter	ZNF396	193	2_Weak_Promoter	Canonical INO80
INO80_HepG2_peaks_10519	chr18	33077413	33078156	744	*	Promoter	INO80C	81	1_Active_Promoter	Canonical INO80
INO80_HepG2_peaks_1052	chr1	91185346	91185569	224	*	Distal	BARHL2	2661	12_Repressed	NC-INO80
INO80_HepG2_peaks_10520	chr18	33160788	33161193	406	*	Promoter	GALNT1	88	2_Weak_Promoter	Canonical INO80
INO80_HepG2_peaks_10521	chr18	33161917	33162320	404	*	Promoter	GALNT1	412	1_Active_Promoter	Canonical INO80
INO80_HepG2_peaks_10522	chr18	33529959	33530472	514	*	Distal	RP11-905K4.1	15585	2_Weak_Promoter	Canonical INO80
INO80_HepG2_peaks_10523	chr18	33552144	33552886	743	*	Promoter	C18orf21	70	2_Weak_Promoter	Canonical INO80
INO80_HepG2_peaks_10524	chr18	33647002	33647636	635	*	Promoter	RPRD1A	171	1_Active_Promoter	Canonical INO80
INO80_HepG2_peaks_10525	chr18	33708891	33710047	1157	*	Promoter	ELP2	60	1_Active_Promoter	Canonical INO80
INO80_HepG2_peaks_10526	chr18	33711300	33711501	202	*	Intron	ELP2	1510	2_Weak_Promoter	Canonical INO80
INO80_HepG2_peaks_10527	chr18	33767379	33768625	1247	*	Promoter	MOCOS	518	1_Active_Promoter	Canonical INO80
INO80_HepG2_peaks_10528	chr18	33876782	33878730	1949	*	Promoter	FHOD3	40	2_Weak_Promoter	Canonical INO80
INO80_HepG2_peaks_10529	chr18	34408359	34409322	964	*	Promoter	TPGS2	33	1_Active_Promoter	Canonical INO80
INO80_HepG2_peaks_1053	chr1	91190439	91191012	574	*	Distal	BARHL2	7929	2_Weak_Promoter	NC-INO80
INO80_HepG2_peaks_10530	chr18	34833949	34834756	808	*	Promoter	CELF4	406	2_Weak_Promoter	NC-INO80
INO80_HepG2_peaks_10531	chr18	35065575	35065750	176	*	Promoter	CELF4	45	3_Poised_Promoter	NC-INO80
INO80_HepG2_peaks_10532	chr18	35104742	35104899	158	*	Intron	CELF4	38821	12_Repressed	NC-INO80
INO80_HepG2_peaks_10533	chr18	42258941	42259524	584	*	Promoter	RP11-456K23.1	447	2_Weak_Promoter	Canonical INO80
INO80_HepG2_peaks_10534	chr18	42260357	42260780	424	*	Promoter	SETBP1	292	2_Weak_Promoter	Canonical INO80
INO80_HepG2_peaks_10535	chr18	43546772	43547723	952	*	Promoter	EPG5	5	2_Weak_Promoter	Canonical INO80
INO80_HepG2_peaks_10536	chr18	43651795	43652467	673	*	Promoter	PSTPIP2	89	2_Weak_Promoter	Canonical INO80
INO80_HepG2_peaks_10537	chr18	43676591	43678659	2069	*	Promoter	ATP5A1	623	1_Active_Promoter	Canonical INO80
INO80_HepG2_peaks_10538	chr18	43684390	43684862	473	*	Promoter	HAUS1	236	1_Active_Promoter	Canonical INO80
INO80_HepG2_peaks_10539	chr18	43753523	43754921	1399	*	Promoter	C18orf25	168	1_Active_Promoter	Canonical INO80
INO80_HepG2_peaks_1054	chr1	91316271	91317240	970	*	Promoter	RP4-665J23.1	314	1_Active_Promoter	Canonical INO80
INO80_HepG2_peaks_10540	chr18	43779347	43779553	207	*	Intron	C18orf25	25396	5_Strong_Enhancer	Canonical INO80
INO80_HepG2_peaks_10541	chr18	43913103	43914538	1436	*	Promoter	RNF165	108	3_Poised_Promoter	NC-INO80
INO80_HepG2_peaks_10542	chr18	44336094	44336960	867	*	Promoter	RP11-742D12.2	75	11_Weak_Txn	NC-INO80
INO80_HepG2_peaks_10543	chr18	44497191	44497766	576	*	Promoter	PIAS2	8	2_Weak_Promoter	Canonical INO80
INO80_HepG2_peaks_10544	chr18	44676261	44677175	915	*	Promoter	HDHD2	109	1_Active_Promoter	Canonical INO80
INO80_HepG2_peaks_10545	chr18	44702117	44702770	654	*	Promoter	RP11-49K24.6	205	1_Active_Promoter	Canonical INO80
INO80_HepG2_peaks_10546	chr18	45456415	45457913	1499	*	Promoter	SMAD2	41	1_Active_Promoter	Canonical INO80
INO80_HepG2_peaks_10547	chr18	45534504	45534822	319	*	Distal	SMAD2	77144	2_Weak_Promoter	Canonical INO80
INO80_HepG2_peaks_10548	chr18	45662274	45663567	1294	*	Promoter	ZBTB7C	809	13_Heterochrom/lo	NC-INO80
INO80_HepG2_peaks_10549	chr18	45934494	45937195	2702	*	Promoter	ZBTB7C	49	2_Weak_Promoter	NC-INO80
INO80_HepG2_peaks_1055	chr1	91486623	91488286	1664	*	Promoter	ZNF644	114	1_Active_Promoter	Canonical INO80
INO80_HepG2_peaks_10550	chr18	45980619	45980781	163	*	Distal	RNA5SP456	21268	4_Strong_Enhancer	Canonical INO80
INO80_HepG2_peaks_10551	chr18	46065084	46068036	2953	*	Promoter	CTIF	92	1_Active_Promoter	Canonical INO80
INO80_HepG2_peaks_10552	chr18	46101906	46102675	770	*	Intron	RP11-426J5.3	11122	4_Strong_Enhancer	Canonical INO80
INO80_HepG2_peaks_10553	chr18	46307671	46308109	439	*	Intron	CTIF	21335	1_Active_Promoter	Canonical INO80
INO80_HepG2_peaks_10554	chr18	46420147	46420563	417	*	Distal	CTIF	31438	4_Strong_Enhancer	Canonical INO80
INO80_HepG2_peaks_10555	chr18	46423382	46423590	209	*	Distal	SMAD7	33063	4_Strong_Enhancer	Canonical INO80
INO80_HepG2_peaks_10556	chr18	46452856	46453031	176	*	Intron	SMAD7	3606	4_Strong_Enhancer	Canonical INO80
INO80_HepG2_peaks_10557	chr18	46456692	46457135	444	*	Promoter	SMAD7	359	4_Strong_Enhancer	Canonical INO80
INO80_HepG2_peaks_10558	chr18	46468295	46468608	314	*	Promoter	SMAD7	648	4_Strong_Enhancer	NC-INO80
INO80_HepG2_peaks_10559	chr18	46471561	46472236	676	*	Intron	SMAD7	2719	4_Strong_Enhancer	Canonical INO80
INO80_HepG2_peaks_1056	chr1	91869697	91870468	772	*	Promoter	HFM1	207	2_Weak_Promoter	Canonical INO80
INO80_HepG2_peaks_10560	chr18	46474555	46479311	4757	*	Promoter	SMAD7	137	1_Active_Promoter	Canonical INO80
INO80_HepG2_peaks_10561	chr18	46501278	46503262	1985	*	Distal	RP11-1058N17.1	11957	2_Weak_Promoter	Canonical INO80
INO80_HepG2_peaks_10562	chr18	46517333	46517554	222	*	Distal	RP11-15F12.6	22030	2_Weak_Promoter	Canonical INO80
INO80_HepG2_peaks_10563	chr18	46986506	46987673	1168	*	Promoter	DYM	3	1_Active_Promoter	Canonical INO80
INO80_HepG2_peaks_10564	chr18	47013354	47014277	924	*	Promoter	MIR1539	104	4_Strong_Enhancer	Canonical INO80
INO80_HepG2_peaks_10565	chr18	47015348	47015521	174	*	Promoter	SNORD58C	241	10_Txn_Elongation	NC-INO80
INO80_HepG2_peaks_10566	chr18	47017738	47018915	1178	*	Promoter	RPL17	114	1_Active_Promoter	Canonical INO80
INO80_HepG2_peaks_10567	chr18	47087905	47088214	310	*	Promoter	LIPG	339	2_Weak_Promoter	Canonical INO80
INO80_HepG2_peaks_10568	chr18	47164760	47165495	736	*	Distal	SMUG1P1	11590	4_Strong_Enhancer	Canonical INO80
INO80_HepG2_peaks_10569	chr18	47339164	47340746	1583	*	Promoter	ACAA2	349	1_Active_Promoter	Canonical INO80
INO80_HepG2_peaks_1057	chr1	91966724	91967182	459	*	Promoter	CDC7	234	1_Active_Promoter	Canonical INO80
INO80_HepG2_peaks_10570	chr18	47616854	47617161	308	*	Intron	MYO5B	6978	4_Strong_Enhancer	NC-INO80
INO80_HepG2_peaks_10571	chr18	47719976	47721845	1870	*	Promoter	MYO5B	550	2_Weak_Promoter	Canonical INO80
INO80_HepG2_peaks_10572	chr18	47807378	47808315	938	*	Promoter	MBD1	0	1_Active_Promoter	Canonical INO80
INO80_HepG2_peaks_10573	chr18	47814104	47814709	606	*	Promoter	CXXC1	265	1_Active_Promoter	Canonical INO80
INO80_HepG2_peaks_10574	chr18	48085539	48087530	1992	*	Promoter	MAPK4	20	3_Poised_Promoter	NC-INO80
INO80_HepG2_peaks_10575	chr18	48405100	48406076	977	*	Promoter	ME2	96	1_Active_Promoter	Canonical INO80
INO80_HepG2_peaks_10576	chr18	48494085	48495150	1066	*	Promoter	ELAC1	197	1_Active_Promoter	Canonical INO80
INO80_HepG2_peaks_10577	chr18	48555954	48557638	1685	*	Promoter	SMAD4	168	1_Active_Promoter	Canonical INO80
INO80_HepG2_peaks_10578	chr18	48721784	48724970	3187	*	Promoter	MEX3C	246	1_Active_Promoter	Canonical INO80
INO80_HepG2_peaks_10579	chr18	51750830	51751263	434	*	Promoter	MBD2	27	2_Weak_Promoter	Canonical INO80
INO80_HepG2_peaks_1058	chr1	92292013	92293131	1119	*	Intron	RN7SL653P	3056	4_Strong_Enhancer	Canonical INO80
INO80_HepG2_peaks_10580	chr18	51795679	51796145	467	*	Promoter	POLI	6	1_Active_Promoter	Canonical INO80
INO80_HepG2_peaks_10581	chr18	51884110	51884948	839	*	Promoter	STARD6	193	1_Active_Promoter	Canonical INO80
INO80_HepG2_peaks_10582	chr18	51914661	51914925	265	*	Distal	C18orf54	14171	2_Weak_Promoter	Canonical INO80
INO80_HepG2_peaks_10583	chr18	52626371	52626880	510	*	Promoter	CCDC68	64	2_Weak_Promoter	Canonical INO80
INO80_HepG2_peaks_10584	chr18	54305300	54305881	582	*	Promoter	TXNL1	65	1_Active_Promoter	Canonical INO80
INO80_HepG2_peaks_10585	chr18	54318223	54319076	854	*	Promoter	WDR7	31	1_Active_Promoter	Canonical INO80
INO80_HepG2_peaks_10586	chr18	55021157	55021442	286	*	Intron	ST8SIA3	3081	13_Heterochrom/lo	Canonical INO80
INO80_HepG2_peaks_10587	chr18	55102477	55102835	359	*	Promoter	ONECUT2	258	2_Weak_Promoter	Canonical INO80
INO80_HepG2_peaks_10588	chr18	55103459	55105826	2368	*	Intron	AC090340.1	1587	2_Weak_Promoter	Canonical INO80
INO80_HepG2_peaks_10589	chr18	55253433	55254205	773	*	Promoter	FECH	22	2_Weak_Promoter	Canonical INO80
INO80_HepG2_peaks_1059	chr1	92296227	92296540	314	*	Promoter	RN7SL653P	750	4_Strong_Enhancer	Canonical INO80
INO80_HepG2_peaks_10590	chr18	55288359	55289735	1377	*	Promoter	NARS	5	1_Active_Promoter	Canonical INO80
INO80_HepG2_peaks_10591	chr18	55297078	55297766	689	*	Promoter	RP11-35G9.3	109	1_Active_Promoter	Canonical INO80
INO80_HepG2_peaks_10592	chr18	55469059	55471242	2184	*	Promoter	ATP8B1	174	2_Weak_Promoter	Canonical INO80
INO80_HepG2_peaks_10593	chr18	55710860	55714768	3909	*	Promoter	NEDD4L	55	1_Active_Promoter	Canonical INO80
INO80_HepG2_peaks_10594	chr18	55715490	55715692	203	*	Intron	NEDD4L	1131	1_Active_Promoter	NC-INO80
INO80_HepG2_peaks_10595	chr18	55716914	55717869	956	*	Intron	NEDD4L	2931	1_Active_Promoter	Canonical INO80
INO80_HepG2_peaks_10596	chr18	56062507	56062810	304	*	Intron	RP11-845C23.3	4653	5_Strong_Enhancer	NC-INO80
INO80_HepG2_peaks_10597	chr18	56065997	56066512	516	*	Exon	RP11-845C23.3	1057	4_Strong_Enhancer	Canonical INO80
INO80_HepG2_peaks_10598	chr18	56069436	56069659	224	*	Distal	RP11-845C23.3	2231	5_Strong_Enhancer	Canonical INO80
INO80_HepG2_peaks_10599	chr18	56070225	56070492	268	*	Distal	RP11-845C23.3	3042	4_Strong_Enhancer	Canonical INO80
INO80_HepG2_peaks_106	chr1	2179378	2179901	524	*	Promoter	SKI	202	4_Strong_Enhancer	Canonical INO80
INO80_HepG2_peaks_1060	chr1	92349230	92352041	2812	*	Promoter	TGFBR3	851	1_Active_Promoter	Canonical INO80
INO80_HepG2_peaks_10600	chr18	56074140	56074297	158	*	Distal	RP11-845C23.3	6902	4_Strong_Enhancer	Canonical INO80
INO80_HepG2_peaks_10601	chr18	56075288	56075731	444	*	Distal	RP11-845C23.3	8193	4_Strong_Enhancer	Canonical INO80
INO80_HepG2_peaks_10602	chr18	56080429	56081118	690	*	Distal	RP11-1151B14.2	3221	4_Strong_Enhancer	Canonical INO80
INO80_HepG2_peaks_10603	chr18	56083497	56083654	158	*	Promoter	RP11-1151B14.2	419	4_Strong_Enhancer	Canonical INO80
INO80_HepG2_peaks_10604	chr18	56148812	56149054	243	*	Exon	RP11-1151B14.1	5508	5_Strong_Enhancer	Canonical INO80
INO80_HepG2_peaks_10605	chr18	56193785	56194070	286	*	Intron	RP11-1151B14.4	8717	4_Strong_Enhancer	Canonical INO80
INO80_HepG2_peaks_10606	chr18	56217036	56217194	159	*	Intron	RP11-126O1.2	7184	4_Strong_Enhancer	Canonical INO80
INO80_HepG2_peaks_10607	chr18	56338354	56339598	1245	*	Promoter	RP11-126O1.5	130	1_Active_Promoter	Canonical INO80
INO80_HepG2_peaks_10608	chr18	56435521	56436061	541	*	Distal	RP11-108P20.2	10715	2_Weak_Promoter	Canonical INO80
INO80_HepG2_peaks_10609	chr18	56807163	56807815	653	*	Promoter	SEC11C	356	1_Active_Promoter	Canonical INO80
INO80_HepG2_peaks_1061	chr1	92495313	92496007	695	*	Promoter	EPHX4	119	2_Weak_Promoter	NC-INO80
INO80_HepG2_peaks_10610	chr18	56808798	56809460	663	*	Intron	SEC11C	1996	1_Active_Promoter	Canonical INO80
INO80_HepG2_peaks_10611	chr18	56887014	56888731	1718	*	Promoter	GRP	372	12_Repressed	NC-INO80
INO80_HepG2_peaks_10612	chr18	56935020	56936887	1868	*	Exon	RAX	4196	3_Poised_Promoter	Canonical INO80
INO80_HepG2_peaks_10613	chr18	56975795	56976122	328	*	Intron	CPLX4	9815	3_Poised_Promoter	Canonical INO80
INO80_HepG2_peaks_10614	chr18	57025688	57026675	988	*	Promoter	LMAN1	313	1_Active_Promoter	Canonical INO80
INO80_HepG2_peaks_10615	chr18	57567238	57567585	348	*	Promoter	PMAIP1	141	2_Weak_Promoter	NC-INO80
INO80_HepG2_peaks_10616	chr18	59001087	59001494	408	*	Promoter	CDH20	213	13_Heterochrom/lo	NC-INO80
INO80_HepG2_peaks_10617	chr18	59560690	59561473	784	*	Promoter	RNF152	87	2_Weak_Promoter	Canonical INO80
INO80_HepG2_peaks_10618	chr18	59853335	59855238	1904	*	Promoter	PIGN	0	1_Active_Promoter	Canonical INO80
INO80_HepG2_peaks_10619	chr18	59992148	59993515	1368	*	Promoter	TNFRSF11A	270	2_Weak_Promoter	Canonical INO80
INO80_HepG2_peaks_1062	chr1	92545851	92546034	184	*	Promoter	BTBD8	47	1_Active_Promoter	Canonical INO80
INO80_HepG2_peaks_10620	chr18	60119201	60119463	263	*	Distal	ACTBP9	10069	4_Strong_Enhancer	Canonical INO80
INO80_HepG2_peaks_10621	chr18	60128494	60128659	166	*	Distal	ACTBP9	19313	4_Strong_Enhancer	Canonical INO80
INO80_HepG2_peaks_10622	chr18	60189411	60194338	4928	*	Promoter	ZCCHC2	466	1_Active_Promoter	Canonical INO80
INO80_HepG2_peaks_10623	chr18	60195546	60195725	180	*	Intron	ZCCHC2	1511	2_Weak_Promoter	NC-INO80
INO80_HepG2_peaks_10624	chr18	60263042	60264872	1831	*	Distal	ZCCHC2	14917	2_Weak_Promoter	Canonical INO80
INO80_HepG2_peaks_10625	chr18	60346389	60346541	153	*	Distal	RN7SL705P	28629	2_Weak_Promoter	NC-INO80
INO80_HepG2_peaks_10626	chr18	60382594	60385307	2714	*	Exon	PHLPP1	1265	1_Active_Promoter	Canonical INO80
INO80_HepG2_peaks_10627	chr18	60392387	60392534	148	*	Intron	RNU6-142P	6102	11_Weak_Txn	NC-INO80
INO80_HepG2_peaks_10628	chr18	60409041	60409197	157	*	Intron	RNU6-142P	10552	1_Active_Promoter	NC-INO80
INO80_HepG2_peaks_10629	chr18	60463517	60463694	178	*	Intron	PHLPP1	16971	4_Strong_Enhancer	Canonical INO80
INO80_HepG2_peaks_1063	chr1	92763957	92764983	1027	*	Promoter	RPAP2	49	1_Active_Promoter	Canonical INO80
INO80_HepG2_peaks_10630	chr18	60986541	60987189	649	*	Promoter	BCL2	151	2_Weak_Promoter	NC-INO80
INO80_HepG2_peaks_10631	chr18	60987716	60988453	738	*	Promoter	BCL2	721	2_Weak_Promoter	Canonical INO80
INO80_HepG2_peaks_10632	chr18	61033948	61035689	1742	*	Promoter	KDSR	73	1_Active_Promoter	Canonical INO80
INO80_HepG2_peaks_10633	chr18	61089274	61090389	1116	*	Promoter	VPS4B	113	1_Active_Promoter	Canonical INO80
INO80_HepG2_peaks_10634	chr18	63417866	63418587	722	*	Promoter	CDH7	67	13_Heterochrom/lo	NC-INO80
INO80_HepG2_peaks_10635	chr18	65183421	65183754	334	*	Promoter	RP11-638L3.1	193	2_Weak_Promoter	Canonical INO80
INO80_HepG2_peaks_10636	chr18	66381979	66382555	577	*	Promoter	TMX3	2	1_Active_Promoter	Canonical INO80
INO80_HepG2_peaks_10637	chr18	67067445	67070185	2741	*	Promoter	DOK6	522	2_Weak_Promoter	Canonical INO80
INO80_HepG2_peaks_10638	chr18	67421437	67421585	149	*	Intron	DOK6	15288	5_Strong_Enhancer	NC-INO80
INO80_HepG2_peaks_10639	chr18	67872716	67873337	622	*	Promoter	RTTN	62	1_Active_Promoter	Canonical INO80
INO80_HepG2_peaks_1064	chr1	92907603	92907908	306	*	Distal	RN7SL824P	39511	1_Active_Promoter	Canonical INO80
INO80_HepG2_peaks_10640	chr18	67955655	67957259	1605	*	Promoter	SOCS6	318	1_Active_Promoter	Canonical INO80
INO80_HepG2_peaks_10641	chr18	67963671	67963959	289	*	Promoter	SOCS6	17	1_Active_Promoter	Canonical INO80
INO80_HepG2_peaks_10642	chr18	67988355	67988502	148	*	Intron	SOCS6	7000	11_Weak_Txn	NC-INO80
INO80_HepG2_peaks_10643	chr18	67999450	68000033	584	*	Distal	RP11-41O4.1	2931	5_Strong_Enhancer	Canonical INO80
INO80_HepG2_peaks_10644	chr18	68001263	68001508	246	*	Distal	RP11-41O4.1	1287	4_Strong_Enhancer	NC-INO80
INO80_HepG2_peaks_10645	chr18	68002043	68002371	329	*	Promoter	RP11-41O4.1	465	4_Strong_Enhancer	NC-INO80
INO80_HepG2_peaks_10646	chr18	68003028	68003616	589	*	Promoter	RP11-41O4.1	359	4_Strong_Enhancer	Canonical INO80
INO80_HepG2_peaks_10647	chr18	68042500	68042750	251	*	Distal	RP11-41O4.2	9199	5_Strong_Enhancer	NC-INO80
INO80_HepG2_peaks_10648	chr18	68043271	68045523	2253	*	Distal	RP11-41O4.2	7427	4_Strong_Enhancer	Canonical INO80
INO80_HepG2_peaks_10649	chr18	68048461	68048852	392	*	Exon	RP11-41O4.2	3168	1_Active_Promoter	Canonical INO80
INO80_HepG2_peaks_1065	chr1	92949179	92949326	148	*	Promoter	GFI1	256	2_Weak_Promoter	NC-INO80
INO80_HepG2_peaks_10650	chr18	68098960	68099218	259	*	Distal	RPS2P6	1620	5_Strong_Enhancer	NC-INO80
INO80_HepG2_peaks_10651	chr18	70208970	70209956	987	*	Promoter	CBLN2	998	13_Heterochrom/lo	NC-INO80
INO80_HepG2_peaks_10652	chr18	70210797	70211815	1019	*	Promoter	CBLN2	465	13_Heterochrom/lo	Canonical INO80
INO80_HepG2_peaks_10653	chr18	71814912	71815987	1076	*	Promoter	TIMM21	294	1_Active_Promoter	Canonical INO80
INO80_HepG2_peaks_10654	chr18	71958169	71960382	2214	*	Promoter	CYB5A	22	1_Active_Promoter	Canonical INO80
INO80_HepG2_peaks_10655	chr18	72123565	72124320	756	*	Promoter	FAM69C	558	3_Poised_Promoter	NC-INO80
INO80_HepG2_peaks_10656	chr18	72124937	72125155	219	*	Promoter	FAM69C	130	12_Repressed	NC-INO80
INO80_HepG2_peaks_10657	chr18	72163135	72164070	936	*	Promoter	CNDP2	2	1_Active_Promoter	Canonical INO80
INO80_HepG2_peaks_10658	chr18	72209140	72209414	275	*	Intron	CNDP1	7438	4_Strong_Enhancer	Canonical INO80
INO80_HepG2_peaks_10659	chr18	72264447	72266011	1565	*	Promoter	ZNF407	121	1_Active_Promoter	Canonical INO80
INO80_HepG2_peaks_1066	chr1	92950067	92952673	2607	*	Promoter	GFI1	255	1_Active_Promoter	Canonical INO80
INO80_HepG2_peaks_10660	chr18	72919879	72922039	2161	*	Promoter	ZADH2	341	1_Active_Promoter	Canonical INO80
INO80_HepG2_peaks_10661	chr18	72922813	72924331	1519	*	Promoter	TSHZ1	86	2_Weak_Promoter	Canonical INO80
INO80_HepG2_peaks_10662	chr18	74060586	74060926	341	*	Distal	ZNF516	10761	2_Weak_Promoter	Canonical INO80
INO80_HepG2_peaks_10663	chr18	74203597	74204948	1352	*	Promoter	RP11-17M16.2	245	1_Active_Promoter	Canonical INO80
INO80_HepG2_peaks_10664	chr18	74205848	74208068	2221	*	Promoter	ZNF516	185	1_Active_Promoter	Canonical INO80
INO80_HepG2_peaks_10665	chr18	74533842	74534192	351	*	Promoter	RP11-162A12.2	231	1_Active_Promoter	Canonical INO80
INO80_HepG2_peaks_10666	chr18	74534804	74535293	490	*	Promoter	ZNF236	483	1_Active_Promoter	Canonical INO80
INO80_HepG2_peaks_10667	chr18	74799108	74800277	1170	*	Promoter	MBP	83	2_Weak_Promoter	NC-INO80
INO80_HepG2_peaks_10668	chr18	74843585	74845284	1700	*	Promoter	MBP	288	2_Weak_Promoter	Canonical INO80
INO80_HepG2_peaks_10669	chr18	74961628	74962801	1174	*	Promoter	GALR1	288	12_Repressed	NC-INO80
INO80_HepG2_peaks_1067	chr1	93249785	93251140	1356	*	Promoter	EVI5	58	1_Active_Promoter	Canonical INO80
INO80_HepG2_peaks_10670	chr18	75078877	75079176	300	*	Distal	RP11-176N18.2	54546	1_Active_Promoter	Canonical INO80
INO80_HepG2_peaks_10671	chr18	76828921	76829994	1074	*	Promoter	ATP9B	22	2_Weak_Promoter	Canonical INO80
INO80_HepG2_peaks_10672	chr18	77153117	77160641	7525	*	Promoter	NFATC1	652	12_Repressed	NC-INO80
INO80_HepG2_peaks_10673	chr18	77162020	77162176	157	*	Intron	NFATC1	1704	12_Repressed	NC-INO80
INO80_HepG2_peaks_10674	chr18	77438712	77439315	604	*	Promoter	RP11-567M16.6	342	1_Active_Promoter	Canonical INO80
INO80_HepG2_peaks_10675	chr18	77440126	77440405	280	*	Promoter	CTDP1	111	1_Active_Promoter	NC-INO80
INO80_HepG2_peaks_10676	chr18	77556882	77559403	2522	*	Intron	RP11-154H12.3	5414	3_Poised_Promoter	NC-INO80
INO80_HepG2_peaks_10677	chr18	77695016	77695275	260	*	Promoter	PQLC1	331	5_Strong_Enhancer	Canonical INO80
INO80_HepG2_peaks_10678	chr18	77710745	77712465	1721	*	Promoter	PQLC1	0	1_Active_Promoter	Canonical INO80
INO80_HepG2_peaks_10679	chr18	77724118	77725840	1723	*	Promoter	HSBP1L1	347	1_Active_Promoter	Canonical INO80
INO80_HepG2_peaks_1068	chr1	93297348	93298622	1275	*	Promoter	RPL5	317	1_Active_Promoter	Canonical INO80
INO80_HepG2_peaks_10680	chr18	77745334	77745540	207	*	Intron	TXNL4A	1294	4_Strong_Enhancer	Canonical INO80
INO80_HepG2_peaks_10681	chr18	77748034	77749008	975	*	Promoter	TXNL4A	12	1_Active_Promoter	Canonical INO80
INO80_HepG2_peaks_10682	chr18	77782677	77782824	148	*	Intron	TXNL4A	11138	13_Heterochrom/lo	Canonical INO80
INO80_HepG2_peaks_10683	chr18	77793330	77793887	558	*	Promoter	TXNL4A	280	1_Active_Promoter	Canonical INO80
INO80_HepG2_peaks_10684	chr18	77794428	77794933	506	*	Promoter	RBFA	212	1_Active_Promoter	Canonical INO80
INO80_HepG2_peaks_10685	chr18	77866929	77867084	156	*	Promoter	ADNP2	89	1_Active_Promoter	Canonical INO80
INO80_HepG2_peaks_10686	chr18	78004296	78005347	1052	*	Promoter	PARD6G	407	2_Weak_Promoter	Canonical INO80
INO80_HepG2_peaks_10687	chr19	61557	62361	805	*	Intron	WASH5P	4420	4_Strong_Enhancer	Canonical INO80
INO80_HepG2_peaks_10688	chr19	70677	71207	531	*	Promoter	WASH5P	0	1_Active_Promoter	Canonical INO80
INO80_HepG2_peaks_10689	chr19	267371	267571	201	*	Distal	CTD-3113P16.11	15898	3_Poised_Promoter	Canonical INO80
INO80_HepG2_peaks_1069	chr1	93304694	93304935	242	*	Intron	SNORA66	1237	9_Txn_Transition	NC-INO80
INO80_HepG2_peaks_10690	chr19	294405	294613	209	*	Distal	PLPP2	3003	12_Repressed	NC-INO80
INO80_HepG2_peaks_10691	chr19	344097	345272	1176	*	Promoter	MIER2	91	2_Weak_Promoter	Canonical INO80
INO80_HepG2_peaks_10692	chr19	460058	460210	153	*	Promoter	SHC2	434	1_Active_Promoter	Canonical INO80
INO80_HepG2_peaks_10693	chr19	461055	461245	191	*	Promoter	SHC2	152	2_Weak_Promoter	Canonical INO80
INO80_HepG2_peaks_10694	chr19	461799	462421	623	*	Distal	SHC2	1112	2_Weak_Promoter	Canonical INO80
INO80_HepG2_peaks_10695	chr19	486083	486342	260	*	Distal	MADCAM1	2961	4_Strong_Enhancer	NC-INO80
INO80_HepG2_peaks_10696	chr19	488349	489629	1281	*	Promoter	MADCAM1	184	1_Active_Promoter	Canonical INO80
INO80_HepG2_peaks_10697	chr19	491399	491895	497	*	Intron	MADCAM1	2469	7_Weak_Enhancer	Canonical INO80
INO80_HepG2_peaks_10698	chr19	494130	494427	298	*	Intron	MADCAM1	2173	2_Weak_Promoter	NC-INO80
INO80_HepG2_peaks_10699	chr19	498038	499566	1529	*	Promoter	MADCAM1	983	2_Weak_Promoter	Canonical INO80
INO80_HepG2_peaks_107	chr1	2182014	2182412	399	*	Intron	SKI	2776	4_Strong_Enhancer	Canonical INO80
INO80_HepG2_peaks_1070	chr1	93416793	93417152	360	*	Intron	FAM69A	10082	1_Active_Promoter	Canonical INO80
INO80_HepG2_peaks_10700	chr19	506509	507885	1377	*	Promoter	TPGS1	297	1_Active_Promoter	Canonical INO80
INO80_HepG2_peaks_10701	chr19	510738	510996	259	*	Intron	AC005775.2	3032	6_Weak_Enhancer	Canonical INO80
INO80_HepG2_peaks_10702	chr19	512849	513006	158	*	Intron	AC005775.2	5092	7_Weak_Enhancer	Canonical INO80
INO80_HepG2_peaks_10703	chr19	524391	525186	796	*	Distal	CDC34	6921	4_Strong_Enhancer	Canonical INO80
INO80_HepG2_peaks_10704	chr19	530853	532913	2061	*	Promoter	CDC34	112	1_Active_Promoter	Canonical INO80
INO80_HepG2_peaks_10705	chr19	550187	550609	423	*	Distal	GZMM	6361	6_Weak_Enhancer	Canonical INO80
INO80_HepG2_peaks_10706	chr19	556256	557154	899	*	Distal	GZMM	12668	4_Strong_Enhancer	Canonical INO80
INO80_HepG2_peaks_10707	chr19	570926	575495	4570	*	Promoter	BSG	585	1_Active_Promoter	Canonical INO80
INO80_HepG2_peaks_10708	chr19	583852	584937	1086	*	Distal	BSG	1897	9_Txn_Transition	Canonical INO80
INO80_HepG2_peaks_10709	chr19	588075	588340	266	*	Distal	HCN2	1683	2_Weak_Promoter	Canonical INO80
INO80_HepG2_peaks_1071	chr1	93426403	93427729	1327	*	Promoter	FAM69A	7	1_Active_Promoter	Canonical INO80
INO80_HepG2_peaks_10710	chr19	589227	589649	423	*	Promoter	HCN2	452	3_Poised_Promoter	NC-INO80
INO80_HepG2_peaks_10711	chr19	590444	592032	1589	*	Promoter	AC005559.3	59	12_Repressed	NC-INO80
INO80_HepG2_peaks_10712	chr19	632588	633693	1106	*	Promoter	POLRMT	382	1_Active_Promoter	Canonical INO80
INO80_HepG2_peaks_10713	chr19	660274	663935	3662	*	Promoter	RNF126	700	1_Active_Promoter	Canonical INO80
INO80_HepG2_peaks_10714	chr19	665064	665224	161	*	Intron	AC004156.3	1660	2_Weak_Promoter	Canonical INO80
INO80_HepG2_peaks_10715	chr19	674249	677480	3232	*	Promoter	FSTL3	498	2_Weak_Promoter	Canonical INO80
INO80_HepG2_peaks_10716	chr19	679527	680465	939	*	Promoter	FSTL3	35	1_Active_Promoter	Canonical INO80
INO80_HepG2_peaks_10717	chr19	703619	703768	150	*	Distal	PALM	5243	1_Active_Promoter	Canonical INO80
INO80_HepG2_peaks_10718	chr19	704283	704505	223	*	Distal	PALM	4542	2_Weak_Promoter	Canonical INO80
INO80_HepG2_peaks_10719	chr19	707661	710687	3027	*	Promoter	PALM	41	2_Weak_Promoter	Canonical INO80
INO80_HepG2_peaks_1072	chr1	93544501	93545572	1072	*	Promoter	MTF2	166	1_Active_Promoter	Canonical INO80
INO80_HepG2_peaks_10720	chr19	718670	719227	558	*	Promoter	PALM	149	2_Weak_Promoter	NC-INO80
INO80_HepG2_peaks_10721	chr19	737598	739123	1526	*	Intron	PALM	3303	4_Strong_Enhancer	Canonical INO80
INO80_HepG2_peaks_10722	chr19	740208	740635	428	*	Exon	PALM	5364	4_Strong_Enhancer	Canonical INO80
INO80_HepG2_peaks_10723	chr19	752520	753124	605	*	Intron	MISP	1694	6_Weak_Enhancer	Canonical INO80
INO80_HepG2_peaks_10724	chr19	770518	770671	154	*	Distal	AC006273.4	11265	6_Weak_Enhancer	Canonical INO80
INO80_HepG2_peaks_10725	chr19	781773	782932	1160	*	Promoter	AC006273.5	400	1_Active_Promoter	Canonical INO80
INO80_HepG2_peaks_10726	chr19	789444	789845	402	*	Distal	AC006273.5	6846	4_Strong_Enhancer	Canonical INO80
INO80_HepG2_peaks_10727	chr19	794038	794270	233	*	Distal	PTBP1	2918	7_Weak_Enhancer	NC-INO80
INO80_HepG2_peaks_10728	chr19	795284	801103	5820	*	Promoter	PTBP1	232	1_Active_Promoter	Canonical INO80
INO80_HepG2_peaks_10729	chr19	804689	804890	202	*	Promoter	PTBP1	66	9_Txn_Transition	NC-INO80
INO80_HepG2_peaks_1073	chr1	93644568	93646687	2120	*	Promoter	CCDC18	138	1_Active_Promoter	Canonical INO80
INO80_HepG2_peaks_10730	chr19	810659	811421	763	*	Exon	MIR3187	2541	9_Txn_Transition	Canonical INO80
INO80_HepG2_peaks_10731	chr19	813240	813873	634	*	Promoter	MIR3187	25	11_Weak_Txn	Canonical INO80
INO80_HepG2_peaks_10732	chr19	815062	815691	630	*	Promoter	PLPPR3	463	11_Weak_Txn	Canonical INO80
INO80_HepG2_peaks_10733	chr19	821364	822735	1372	*	Promoter	PLPPR3	70	2_Weak_Promoter	NC-INO80
INO80_HepG2_peaks_10734	chr19	843670	843898	229	*	Promoter	PRTN3	441	3_Poised_Promoter	NC-INO80
INO80_HepG2_peaks_10735	chr19	850397	851041	645	*	Promoter	ELANE	292	2_Weak_Promoter	NC-INO80
INO80_HepG2_peaks_10736	chr19	860466	861024	559	*	Exon	CFD	1079	2_Weak_Promoter	Canonical INO80
INO80_HepG2_peaks_10737	chr19	892807	893753	947	*	Promoter	MED16	60	1_Active_Promoter	Canonical INO80
INO80_HepG2_peaks_10738	chr19	913315	913631	317	*	Promoter	R3HDM4	226	1_Active_Promoter	NC-INO80
INO80_HepG2_peaks_10739	chr19	916847	917861	1015	*	Promoter	KISS1R	10	1_Active_Promoter	Canonical INO80
INO80_HepG2_peaks_1074	chr1	93810659	93812386	1728	*	Promoter	DR1	28	1_Active_Promoter	Canonical INO80
INO80_HepG2_peaks_10740	chr19	921208	921998	791	*	Distal	KISS1R	4098	8_Insulator	Canonical INO80
INO80_HepG2_peaks_10741	chr19	924795	928396	3602	*	Promoter	ARID3A	531	1_Active_Promoter	Canonical INO80
INO80_HepG2_peaks_10742	chr19	932798	933392	595	*	Promoter	ARID3A	584	2_Weak_Promoter	Canonical INO80
INO80_HepG2_peaks_10743	chr19	935001	935353	353	*	Intron	ARID3A	2666	4_Strong_Enhancer	Canonical INO80
INO80_HepG2_peaks_10744	chr19	935873	936088	216	*	Intron	ARID3A	3469	9_Txn_Transition	NC-INO80
INO80_HepG2_peaks_10745	chr19	938021	938168	148	*	Intron	ARID3A	5583	9_Txn_Transition	NC-INO80
INO80_HepG2_peaks_10746	chr19	948314	948609	296	*	Intron	LLNLR-260G6.1	8021	5_Strong_Enhancer	NC-INO80
INO80_HepG2_peaks_10747	chr19	951882	953832	1951	*	Intron	LLNLR-260G6.1	3625	4_Strong_Enhancer	Canonical INO80
INO80_HepG2_peaks_10748	chr19	959018	959190	173	*	Promoter	ARID3A	60	5_Strong_Enhancer	NC-INO80
INO80_HepG2_peaks_10749	chr19	960243	961675	1433	*	Intron	ARID3A	1790	4_Strong_Enhancer	Canonical INO80
INO80_HepG2_peaks_1075	chr1	93913388	93914623	1236	*	Promoter	FNBP1L	164	1_Active_Promoter	Canonical INO80
INO80_HepG2_peaks_10750	chr19	970683	970941	259	*	Intron	ARID3A	4023	10_Txn_Elongation	Canonical INO80
INO80_HepG2_peaks_10751	chr19	971928	972484	557	*	Exon	ARID3A	5417	10_Txn_Elongation	NC-INO80
INO80_HepG2_peaks_10752	chr19	973818	974560	743	*	Exon	ARID3A	7400	11_Weak_Txn	Canonical INO80
INO80_HepG2_peaks_10753	chr19	975918	976065	148	*	Distal	WDR18	8277	11_Weak_Txn	NC-INO80
INO80_HepG2_peaks_10754	chr19	977213	977386	174	*	Distal	WDR18	6969	11_Weak_Txn	NC-INO80
INO80_HepG2_peaks_10755	chr19	980173	980950	778	*	Distal	WDR18	3707	4_Strong_Enhancer	Canonical INO80
INO80_HepG2_peaks_10756	chr19	982520	983102	583	*	Distal	WDR18	1457	2_Weak_Promoter	Canonical INO80
INO80_HepG2_peaks_10757	chr19	984070	985075	1006	*	Promoter	WDR18	192	1_Active_Promoter	Canonical INO80
INO80_HepG2_peaks_10758	chr19	993188	993961	774	*	Promoter	WDR18	436	4_Strong_Enhancer	Canonical INO80
INO80_HepG2_peaks_10759	chr19	999830	1001968	2139	*	Promoter	GRIN3B	479	2_Weak_Promoter	Canonical INO80
INO80_HepG2_peaks_1076	chr1	94045455	94045643	189	*	Intron	BCAR3	5087	5_Strong_Enhancer	NC-INO80
INO80_HepG2_peaks_10760	chr19	1003432	1003736	305	*	Promoter	LLNLR-284B4.2	826	3_Poised_Promoter	NC-INO80
INO80_HepG2_peaks_10761	chr19	1019877	1021694	1818	*	Promoter	TMEM259	62	1_Active_Promoter	Canonical INO80
INO80_HepG2_peaks_10762	chr19	1025988	1028986	2999	*	Promoter	CNN2	795	1_Active_Promoter	Canonical INO80
INO80_HepG2_peaks_10763	chr19	1039754	1040255	502	*	Promoter	ABCA7	95	2_Weak_Promoter	Canonical INO80
INO80_HepG2_peaks_10764	chr19	1044657	1044872	216	*	Promoter	ABCA7	764	8_Insulator	Canonical INO80
INO80_HepG2_peaks_10765	chr19	1050840	1051448	609	*	Intron	ABCA7	2930	1_Active_Promoter	Canonical INO80
INO80_HepG2_peaks_10766	chr19	1064834	1066164	1331	*	Promoter	HMHA1	420	2_Weak_Promoter	Canonical INO80
INO80_HepG2_peaks_10767	chr19	1067004	1067802	799	*	Promoter	HMHA1	75	2_Weak_Promoter	Canonical INO80
INO80_HepG2_peaks_10768	chr19	1093628	1095313	1686	*	Promoter	POLR2E	787	1_Active_Promoter	Canonical INO80
INO80_HepG2_peaks_10769	chr19	1098041	1099088	1048	*	Distal	POLR2E	3183	4_Strong_Enhancer	Canonical INO80
INO80_HepG2_peaks_1077	chr1	94057240	94058464	1225	*	Promoter	RP5-1033H22.2	43	1_Active_Promoter	Canonical INO80
INO80_HepG2_peaks_10770	chr19	1101554	1105653	4100	*	Promoter	GPX4	319	4_Strong_Enhancer	Canonical INO80
INO80_HepG2_peaks_10771	chr19	1106267	1106729	463	*	Intron	GPX4	1043	9_Txn_Transition	NC-INO80
INO80_HepG2_peaks_10772	chr19	1113142	1113939	798	*	Exon	SBNO2	1934	5_Strong_Enhancer	Canonical INO80
INO80_HepG2_peaks_10773	chr19	1169515	1169662	148	*	Promoter	SBNO2	441	4_Strong_Enhancer	NC-INO80
INO80_HepG2_peaks_10774	chr19	1171424	1171573	150	*	Intron	SBNO2	2272	4_Strong_Enhancer	Canonical INO80
INO80_HepG2_peaks_10775	chr19	1172582	1174353	1772	*	Promoter	SBNO2	303	1_Active_Promoter	Canonical INO80
INO80_HepG2_peaks_10776	chr19	1183615	1183929	315	*	Intron	STK11	6213	4_Strong_Enhancer	Canonical INO80
INO80_HepG2_peaks_10777	chr19	1194359	1194894	536	*	Intron	HMGB2P1	8579	1_Active_Promoter	Canonical INO80
INO80_HepG2_peaks_10778	chr19	1205093	1208472	3380	*	Promoter	STK11	30	1_Active_Promoter	Canonical INO80
INO80_HepG2_peaks_10779	chr19	1238155	1239038	884	*	Promoter	AC004221.2	416	2_Weak_Promoter	Canonical INO80
INO80_HepG2_peaks_1078	chr1	94080969	94081228	260	*	Intron	BCAR3	1442	4_Strong_Enhancer	Canonical INO80
INO80_HepG2_peaks_10780	chr19	1239642	1241030	1389	*	Distal	ATP5D	1406	2_Weak_Promoter	Canonical INO80
INO80_HepG2_peaks_10781	chr19	1241737	1242753	1017	*	Promoter	ATP5D	256	1_Active_Promoter	Canonical INO80
INO80_HepG2_peaks_10782	chr19	1243825	1246788	2964	*	Distal	ATP5D	1247	4_Strong_Enhancer	Canonical INO80
INO80_HepG2_peaks_10783	chr19	1247549	1254226	6678	*	Promoter	MIDN	370	1_Active_Promoter	Canonical INO80
INO80_HepG2_peaks_10784	chr19	1254813	1256003	1191	*	Intron	MIDN	1723	9_Txn_Transition	Canonical INO80
INO80_HepG2_peaks_10785	chr19	1257092	1257371	280	*	Exon	CIRBP	2149	9_Txn_Transition	Canonical INO80
INO80_HepG2_peaks_10786	chr19	1257997	1258339	343	*	Exon	CIRBP	1212	9_Txn_Transition	Canonical INO80
INO80_HepG2_peaks_10787	chr19	1258901	1261255	2355	*	Promoter	CIRBP	693	4_Strong_Enhancer	Canonical INO80
INO80_HepG2_peaks_10788	chr19	1262139	1263063	925	*	Promoter	CIRBP	779	1_Active_Promoter	Canonical INO80
INO80_HepG2_peaks_10789	chr19	1265064	1267324	2261	*	Promoter	CIRBP	455	1_Active_Promoter	Canonical INO80
INO80_HepG2_peaks_1079	chr1	94082476	94084177	1702	*	Intron	BCAR3	3670	4_Strong_Enhancer	Canonical INO80
INO80_HepG2_peaks_10790	chr19	1269257	1271195	1939	*	Promoter	CIRBP-AS1	11	4_Strong_Enhancer	Canonical INO80
INO80_HepG2_peaks_10791	chr19	1274387	1276418	2032	*	Promoter	C19orf24	32	1_Active_Promoter	Canonical INO80
INO80_HepG2_peaks_10792	chr19	1283503	1285780	2278	*	Distal	MUM1	1248	4_Strong_Enhancer	Canonical INO80
INO80_HepG2_peaks_10793	chr19	1286615	1288083	1469	*	Intron	EFNA2	1194	1_Active_Promoter	Canonical INO80
INO80_HepG2_peaks_10794	chr19	1290885	1292341	1457	*	Intron	EFNA2	5458	4_Strong_Enhancer	Canonical INO80
INO80_HepG2_peaks_10795	chr19	1304280	1304552	273	*	Intron	RPS15P9	3299	2_Weak_Promoter	Canonical INO80
INO80_HepG2_peaks_10796	chr19	1315460	1316382	923	*	Intron	AC005330.2	5300	3_Poised_Promoter	Canonical INO80
INO80_HepG2_peaks_10797	chr19	1324686	1325655	970	*	Intron	AC005330.2	3944	2_Weak_Promoter	Canonical INO80
INO80_HepG2_peaks_10798	chr19	1354601	1354772	172	*	Promoter	MUM1	21	1_Active_Promoter	Canonical INO80
INO80_HepG2_peaks_10799	chr19	1373204	1375295	2092	*	Promoter	AC004623.3	111	4_Strong_Enhancer	Canonical INO80
INO80_HepG2_peaks_108	chr1	2202958	2203224	267	*	Intron	SKI	23654	2_Weak_Promoter	Canonical INO80
INO80_HepG2_peaks_1080	chr1	94146413	94148419	2007	*	Promoter	BCAR3	29	1_Active_Promoter	Canonical INO80
INO80_HepG2_peaks_10800	chr19	1375859	1376081	223	*	Intron	AC004623.2	1264	11_Weak_Txn	NC-INO80
INO80_HepG2_peaks_10801	chr19	1383365	1384116	752	*	Promoter	NDUFS7	108	1_Active_Promoter	Canonical INO80
INO80_HepG2_peaks_10802	chr19	1394249	1395713	1465	*	Promoter	AC005329.7	102	11_Weak_Txn	Canonical INO80
INO80_HepG2_peaks_10803	chr19	1397188	1397425	238	*	Promoter	AC005329.7	838	11_Weak_Txn	NC-INO80
INO80_HepG2_peaks_10804	chr19	1399685	1399832	148	*	Promoter	GAMT	42	7_Weak_Enhancer	Canonical INO80
INO80_HepG2_peaks_10805	chr19	1400653	1403192	2540	*	Promoter	GAMT	351	2_Weak_Promoter	Canonical INO80
INO80_HepG2_peaks_10806	chr19	1407063	1409703	2641	*	Promoter	DAZAP1	647	1_Active_Promoter	Canonical INO80
INO80_HepG2_peaks_10807	chr19	1421579	1421765	187	*	Intron	DAZAP1	4673	11_Weak_Txn	NC-INO80
INO80_HepG2_peaks_10808	chr19	1424014	1425233	1220	*	Intron	DAZAP1	1722	4_Strong_Enhancer	Canonical INO80
INO80_HepG2_peaks_10809	chr19	1437763	1440958	3196	*	Promoter	RPS15	937	1_Active_Promoter	Canonical INO80
INO80_HepG2_peaks_1081	chr1	94311171	94313850	2680	*	Promoter	MIR760	120	1_Active_Promoter	Canonical INO80
INO80_HepG2_peaks_10810	chr19	1443910	1444109	200	*	Distal	APC2	2289	11_Weak_Txn	Canonical INO80
INO80_HepG2_peaks_10811	chr19	1444886	1446521	1636	*	Promoter	APC2	595	2_Weak_Promoter	Canonical INO80
INO80_HepG2_peaks_10812	chr19	1453486	1453678	193	*	Promoter	APC2	781	2_Weak_Promoter	Canonical INO80
INO80_HepG2_peaks_10813	chr19	1455212	1456040	829	*	Intron	APC2	2825	2_Weak_Promoter	Canonical INO80
INO80_HepG2_peaks_10814	chr19	1467747	1471147	3401	*	Exon	C19orf25	7034	2_Weak_Promoter	Canonical INO80
INO80_HepG2_peaks_10815	chr19	1479038	1479702	665	*	Promoter	C19orf25	150	1_Active_Promoter	Canonical INO80
INO80_HepG2_peaks_10816	chr19	1482389	1482773	385	*	Promoter	PCSK4	82	13_Heterochrom/lo	NC-INO80
INO80_HepG2_peaks_10817	chr19	1490145	1490382	238	*	Promoter	PCSK4	68	1_Active_Promoter	Canonical INO80
INO80_HepG2_peaks_10818	chr19	1491202	1492113	912	*	Promoter	REEP6	490	1_Active_Promoter	Canonical INO80
INO80_HepG2_peaks_10819	chr19	1492651	1493245	595	*	Intron	REEP6	1781	4_Strong_Enhancer	Canonical INO80
INO80_HepG2_peaks_1082	chr1	94344185	94345052	868	*	Promoter	DNTTIP2	91	1_Active_Promoter	Canonical INO80
INO80_HepG2_peaks_10820	chr19	1511252	1511428	177	*	Promoter	ADAMTSL5	203	6_Weak_Enhancer	NC-INO80
INO80_HepG2_peaks_10821	chr19	1512690	1514209	1520	*	Promoter	ADAMTSL5	103	2_Weak_Promoter	Canonical INO80
INO80_HepG2_peaks_10822	chr19	1523152	1524220	1069	*	Promoter	PLK5	384	12_Repressed	NC-INO80
INO80_HepG2_peaks_10823	chr19	1524820	1526900	2081	*	Promoter	PLK5	900	12_Repressed	NC-INO80
INO80_HepG2_peaks_10824	chr19	1566788	1567497	710	*	Promoter	MEX3D	384	2_Weak_Promoter	Canonical INO80
INO80_HepG2_peaks_10825	chr19	1590720	1592677	1958	*	Promoter	MBD3	657	1_Active_Promoter	Canonical INO80
INO80_HepG2_peaks_10826	chr19	1604985	1606487	1503	*	Promoter	UQCR11	245	1_Active_Promoter	Canonical INO80
INO80_HepG2_peaks_10827	chr19	1651203	1653456	2254	*	Promoter	TCF3	0	1_Active_Promoter	Canonical INO80
INO80_HepG2_peaks_10828	chr19	1672151	1672652	502	*	Distal	TCF3	19795	3_Poised_Promoter	Canonical INO80
INO80_HepG2_peaks_10829	chr19	1725315	1725804	490	*	Distal	AC005256.1	22493	2_Weak_Promoter	Canonical INO80
INO80_HepG2_peaks_1083	chr1	94374371	94375427	1057	*	Promoter	GCLM	64	1_Active_Promoter	Canonical INO80
INO80_HepG2_peaks_10830	chr19	1746437	1750863	4427	*	Promoter	AC005256.1	489	12_Repressed	NC-INO80
INO80_HepG2_peaks_10831	chr19	1751943	1753762	1820	*	Promoter	ONECUT3	478	12_Repressed	NC-INO80
INO80_HepG2_peaks_10832	chr19	1754631	1758699	4069	*	Intron	ONECUT3	4291	3_Poised_Promoter	NC-INO80
INO80_HepG2_peaks_10833	chr19	1761189	1763204	2016	*	Intron	ONECUT3	9822	12_Repressed	NC-INO80
INO80_HepG2_peaks_10834	chr19	1775055	1775294	240	*	Exon	ATP8B3	15639	8_Insulator	Canonical INO80
INO80_HepG2_peaks_10835	chr19	1776127	1776385	259	*	Exon	ATP8B3	14557	12_Repressed	NC-INO80
INO80_HepG2_peaks_10836	chr19	1789494	1789885	392	*	Exon	ATP8B3	1124	2_Weak_Promoter	NC-INO80
INO80_HepG2_peaks_10837	chr19	1811975	1812990	1016	*	Promoter	ATP8B3	205	1_Active_Promoter	Canonical INO80
INO80_HepG2_peaks_10838	chr19	1841527	1841690	164	*	Intron	REXO1	6834	2_Weak_Promoter	NC-INO80
INO80_HepG2_peaks_10839	chr19	1847596	1848807	1212	*	Promoter	REXO1	241	1_Active_Promoter	Canonical INO80
INO80_HepG2_peaks_1084	chr1	94511368	94511515	148	*	Intron	ABCA4	15551	2_Weak_Promoter	Canonical INO80
INO80_HepG2_peaks_10840	chr19	1853397	1853696	300	*	Exon	CTB-31O20.6	1163	8_Insulator	Canonical INO80
INO80_HepG2_peaks_10841	chr19	1857527	1857799	273	*	Intron	CTB-31O20.8	2583	2_Weak_Promoter	Canonical INO80
INO80_HepG2_peaks_10842	chr19	1860327	1862838	2512	*	Exon	KLF16	1272	1_Active_Promoter	Canonical INO80
INO80_HepG2_peaks_10843	chr19	1863894	1865111	1218	*	Promoter	KLF16	933	1_Active_Promoter	Canonical INO80
INO80_HepG2_peaks_10844	chr19	1871088	1871498	411	*	Distal	CTB-31O20.9	3719	4_Strong_Enhancer	Canonical INO80
INO80_HepG2_peaks_10845	chr19	1875475	1876205	731	*	Promoter	CTB-31O20.2	325	1_Active_Promoter	Canonical INO80
INO80_HepG2_peaks_10846	chr19	1897364	1897987	624	*	Distal	SCAMP4	7535	2_Weak_Promoter	Canonical INO80
INO80_HepG2_peaks_10847	chr19	1902104	1902636	533	*	Distal	SCAMP4	2840	2_Weak_Promoter	Canonical INO80
INO80_HepG2_peaks_10848	chr19	1904989	1905917	929	*	Promoter	SCAMP4	48	1_Active_Promoter	Canonical INO80
INO80_HepG2_peaks_10849	chr19	1907689	1908259	571	*	Promoter	ADAT3	41	1_Active_Promoter	Canonical INO80
INO80_HepG2_peaks_1085	chr1	94534319	94534617	299	*	Intron	ABCA4	5661	4_Strong_Enhancer	Canonical INO80
INO80_HepG2_peaks_10850	chr19	1940230	1941043	814	*	Promoter	CSNK1G2	549	1_Active_Promoter	Canonical INO80
INO80_HepG2_peaks_10851	chr19	1941916	1942358	443	*	Promoter	CSNK1G2	324	1_Active_Promoter	Canonical INO80
INO80_HepG2_peaks_10852	chr19	1943026	1943241	216	*	Promoter	CSNK1G2	667	2_Weak_Promoter	NC-INO80
INO80_HepG2_peaks_10853	chr19	2050470	2052440	1971	*	Promoter	MKNK2	210	4_Strong_Enhancer	Canonical INO80
INO80_HepG2_peaks_10854	chr19	2055977	2056177	201	*	Distal	MKNK2	4832	1_Active_Promoter	Canonical INO80
INO80_HepG2_peaks_10855	chr19	2059313	2060007	695	*	Distal	MKNK2	8415	4_Strong_Enhancer	Canonical INO80
INO80_HepG2_peaks_10856	chr19	2060547	2061495	949	*	Distal	MKNK2	9776	1_Active_Promoter	Canonical INO80
INO80_HepG2_peaks_10857	chr19	2062057	2062220	164	*	Distal	MKNK2	10893	1_Active_Promoter	Canonical INO80
INO80_HepG2_peaks_10858	chr19	2064701	2065481	781	*	Distal	MOB3A	13624	2_Weak_Promoter	Canonical INO80
INO80_HepG2_peaks_10859	chr19	2066783	2066930	148	*	Distal	MOB3A	11859	11_Weak_Txn	NC-INO80
INO80_HepG2_peaks_1086	chr1	94702381	94703506	1126	*	Promoter	ARHGAP29	175	1_Active_Promoter	Canonical INO80
INO80_HepG2_peaks_10860	chr19	2095533	2096915	1383	*	Promoter	MOB3A	42	1_Active_Promoter	Canonical INO80
INO80_HepG2_peaks_10861	chr19	2150474	2151316	843	*	Promoter	AP3D1	642	1_Active_Promoter	Canonical INO80
INO80_HepG2_peaks_10862	chr19	2163347	2167597	4251	*	Intron	AP3D1	1006	1_Active_Promoter	Canonical INO80
INO80_HepG2_peaks_10863	chr19	2168538	2168871	334	*	Intron	AP3D1	4238	4_Strong_Enhancer	Canonical INO80
INO80_HepG2_peaks_10864	chr19	2169387	2170048	662	*	Intron	AP3D1	5251	4_Strong_Enhancer	Canonical INO80
INO80_HepG2_peaks_10865	chr19	2171427	2172000	574	*	Intron	AP3D1	7247	4_Strong_Enhancer	Canonical INO80
INO80_HepG2_peaks_10866	chr19	2235276	2237320	2045	*	Promoter	PLEKHJ1	0	1_Active_Promoter	Canonical INO80
INO80_HepG2_peaks_10867	chr19	2252099	2254307	2209	*	Intron	MIR4321	2563	2_Weak_Promoter	Canonical INO80
INO80_HepG2_peaks_10868	chr19	2263997	2264468	472	*	Intron	JSRP1	5172	2_Weak_Promoter	Canonical INO80
INO80_HepG2_peaks_10869	chr19	2266502	2266649	148	*	Intron	JSRP1	2829	2_Weak_Promoter	Canonical INO80
INO80_HepG2_peaks_1087	chr1	94712642	94713614	973	*	Promoter	RP11-148B18.1	291	1_Active_Promoter	Canonical INO80
INO80_HepG2_peaks_10870	chr19	2267160	2268296	1137	*	Intron	JSRP1	1676	1_Active_Promoter	Canonical INO80
INO80_HepG2_peaks_10871	chr19	2269060	2274249	5190	*	Promoter	OAZ1	291	1_Active_Promoter	Canonical INO80
INO80_HepG2_peaks_10872	chr19	2275046	2275193	148	*	Exon	OAZ1	2594	9_Txn_Transition	Canonical INO80
INO80_HepG2_peaks_10873	chr19	2278602	2278900	299	*	Exon	C19orf35	3421	6_Weak_Enhancer	Canonical INO80
INO80_HepG2_peaks_10874	chr19	2282339	2282619	281	*	Promoter	C19orf35	302	6_Weak_Enhancer	NC-INO80
INO80_HepG2_peaks_10875	chr19	2289401	2292178	2778	*	Exon	LINGO3	1231	12_Repressed	Canonical INO80
INO80_HepG2_peaks_10876	chr19	2307366	2307889	524	*	Intron	LINGO3	15602	12_Repressed	NC-INO80
INO80_HepG2_peaks_10877	chr19	2308410	2308688	279	*	Intron	LSM7	15979	3_Poised_Promoter	NC-INO80
INO80_HepG2_peaks_10878	chr19	2316162	2316332	171	*	Intron	LSM7	8281	2_Weak_Promoter	Canonical INO80
INO80_HepG2_peaks_10879	chr19	2327960	2329002	1043	*	Promoter	LSM7	3	1_Active_Promoter	Canonical INO80
INO80_HepG2_peaks_1088	chr1	94850243	94850418	176	*	Distal	RP11-366L18.1	22105	4_Strong_Enhancer	Canonical INO80
INO80_HepG2_peaks_10880	chr19	2385293	2385486	194	*	Distal	TMPRSS9	4377	2_Weak_Promoter	Canonical INO80
INO80_HepG2_peaks_10881	chr19	2394153	2395749	1597	*	Intron	TMPRSS9	1222	4_Strong_Enhancer	Canonical INO80
INO80_HepG2_peaks_10882	chr19	2416255	2416991	737	*	Promoter	TMPRSS9	380	4_Strong_Enhancer	Canonical INO80
INO80_HepG2_peaks_10883	chr19	2426199	2427886	1688	*	Promoter	TIMM13	491	1_Active_Promoter	Canonical INO80
INO80_HepG2_peaks_10884	chr19	2428533	2428708	176	*	Promoter	TIMM13	726	6_Weak_Enhancer	Canonical INO80
INO80_HepG2_peaks_10885	chr19	2455982	2457445	1464	*	Promoter	LMNB2	278	1_Active_Promoter	Canonical INO80
INO80_HepG2_peaks_10886	chr19	2462941	2463472	532	*	Distal	AC005624.2	1021	6_Weak_Enhancer	Canonical INO80
INO80_HepG2_peaks_10887	chr19	2474699	2477579	2881	*	Promoter	GADD45B	2	1_Active_Promoter	Canonical INO80
INO80_HepG2_peaks_10888	chr19	2478912	2479067	156	*	Distal	GADD45B	2633	2_Weak_Promoter	NC-INO80
INO80_HepG2_peaks_10889	chr19	2487819	2489835	2017	*	Distal	GADD45B	12471	2_Weak_Promoter	Canonical INO80
INO80_HepG2_peaks_1089	chr1	94883129	94884735	1607	*	Promoter	ABCD3	76	1_Active_Promoter	Canonical INO80
INO80_HepG2_peaks_10890	chr19	2494313	2495675	1363	*	Distal	RNU6-993P	8142	2_Weak_Promoter	Canonical INO80
INO80_HepG2_peaks_10891	chr19	2507061	2507230	170	*	Distal	RNU6-993P	4004	2_Weak_Promoter	NC-INO80
INO80_HepG2_peaks_10892	chr19	2511373	2511888	516	*	Exon	RNU6-993P	8489	6_Weak_Enhancer	NC-INO80
INO80_HepG2_peaks_10893	chr19	2525135	2525660	526	*	Intron	TCEB1P28	12710	2_Weak_Promoter	Canonical INO80
INO80_HepG2_peaks_10894	chr19	2540545	2541252	708	*	Intron	TCEB1P28	2786	1_Active_Promoter	Canonical INO80
INO80_HepG2_peaks_10895	chr19	2543392	2543814	423	*	Intron	TCEB1P28	5491	1_Active_Promoter	Canonical INO80
INO80_HepG2_peaks_10896	chr19	2546213	2547320	1108	*	Intron	TCEB1P28	8654	4_Strong_Enhancer	Canonical INO80
INO80_HepG2_peaks_10897	chr19	2555858	2556175	318	*	Intron	TCEB1P28	17904	5_Strong_Enhancer	NC-INO80
INO80_HepG2_peaks_10898	chr19	2576122	2579718	3597	*	Intron	CTC-265F19.2	33937	4_Strong_Enhancer	Canonical INO80
INO80_HepG2_peaks_10899	chr19	2588534	2588863	330	*	Intron	CTC-265F19.2	23159	1_Active_Promoter	Canonical INO80
INO80_HepG2_peaks_109	chr1	2245703	2246547	845	*	Distal	SKI	11038	2_Weak_Promoter	Canonical INO80
INO80_HepG2_peaks_1090	chr1	94892209	94892373	165	*	Intron	ABCD3	7902	4_Strong_Enhancer	Canonical INO80
INO80_HepG2_peaks_10900	chr19	2598930	2599933	1004	*	Intron	CTC-265F19.2	12426	1_Active_Promoter	Canonical INO80
INO80_HepG2_peaks_10901	chr19	2602604	2602803	200	*	Intron	CTC-265F19.2	9154	2_Weak_Promoter	NC-INO80
INO80_HepG2_peaks_10902	chr19	2639377	2639533	157	*	Intron	CTC-265F19.1	4393	2_Weak_Promoter	Canonical INO80
INO80_HepG2_peaks_10903	chr19	2643052	2643667	616	*	Promoter	CTC-265F19.1	489	2_Weak_Promoter	Canonical INO80
INO80_HepG2_peaks_10904	chr19	2685643	2686250	608	*	Intron	GNG7	2255	1_Active_Promoter	Canonical INO80
INO80_HepG2_peaks_10905	chr19	2702521	2702668	148	*	Promoter	GNG7	110	1_Active_Promoter	Canonical INO80
INO80_HepG2_peaks_10906	chr19	2721038	2721185	148	*	Promoter	DIRAS1	225	2_Weak_Promoter	NC-INO80
INO80_HepG2_peaks_10907	chr19	2739535	2740422	888	*	Promoter	SLC39A3	34	2_Weak_Promoter	Canonical INO80
INO80_HepG2_peaks_10908	chr19	2782940	2783744	805	*	Promoter	SGTA	24	6_Weak_Enhancer	Canonical INO80
INO80_HepG2_peaks_10909	chr19	2785365	2786252	888	*	Promoter	THOP1	241	1_Active_Promoter	Canonical INO80
INO80_HepG2_peaks_1091	chr1	95006602	95008090	1489	*	Promoter	F3	7	1_Active_Promoter	Canonical INO80
INO80_HepG2_peaks_10910	chr19	2790588	2790888	301	*	Intron	THOP1	5171	2_Weak_Promoter	Canonical INO80
INO80_HepG2_peaks_10911	chr19	2819678	2820601	924	*	Promoter	ZNF554	189	1_Active_Promoter	Canonical INO80
INO80_HepG2_peaks_10912	chr19	2837701	2837961	261	*	Distal	ZNF555	3599	4_Strong_Enhancer	Canonical INO80
INO80_HepG2_peaks_10913	chr19	2840549	2842014	1466	*	Promoter	ZNF555	149	1_Active_Promoter	Canonical INO80
INO80_HepG2_peaks_10914	chr19	2867356	2868826	1471	*	Promoter	ZNF556	756	1_Active_Promoter	Canonical INO80
INO80_HepG2_peaks_10915	chr19	2900329	2901850	1522	*	Promoter	ZNF57	191	1_Active_Promoter	Canonical INO80
INO80_HepG2_peaks_10916	chr19	2943202	2945958	2757	*	Promoter	ZNF77	348	1_Active_Promoter	Canonical INO80
INO80_HepG2_peaks_10917	chr19	3028424	3028676	253	*	Promoter	TLE2	194	12_Repressed	NC-INO80
INO80_HepG2_peaks_10918	chr19	3035368	3036655	1288	*	Intron	TLE2	6389	1_Active_Promoter	Canonical INO80
INO80_HepG2_peaks_10919	chr19	3061106	3061937	832	*	Promoter	AES	117	2_Weak_Promoter	Canonical INO80
INO80_HepG2_peaks_1092	chr1	95046184	95046339	156	*	Distal	RP11-86H7.6	11589	2_Weak_Promoter	Canonical INO80
INO80_HepG2_peaks_10920	chr19	3062803	3063336	534	*	Promoter	AES	33	2_Weak_Promoter	Canonical INO80
INO80_HepG2_peaks_10921	chr19	3081936	3082165	230	*	Distal	GNA11	12355	13_Heterochrom/lo	NC-INO80
INO80_HepG2_peaks_10922	chr19	3093840	3094182	343	*	Promoter	GNA11	394	2_Weak_Promoter	Canonical INO80
INO80_HepG2_peaks_10923	chr19	3096076	3097748	1673	*	Intron	GNA11	2263	1_Active_Promoter	Canonical INO80
INO80_HepG2_peaks_10924	chr19	3098518	3098768	251	*	Intron	GNA11	3994	2_Weak_Promoter	NC-INO80
INO80_HepG2_peaks_10925	chr19	3177792	3177999	208	*	Promoter	S1PR4	868	13_Heterochrom/lo	Canonical INO80
INO80_HepG2_peaks_10926	chr19	3185915	3186295	381	*	Promoter	NCLN	169	1_Active_Promoter	Canonical INO80
INO80_HepG2_peaks_10927	chr19	3275628	3275929	302	*	Intron	CELF5	1873	2_Weak_Promoter	Canonical INO80
INO80_HepG2_peaks_10928	chr19	3285880	3286247	368	*	Intron	CELF5	1301	2_Weak_Promoter	Canonical INO80
INO80_HepG2_peaks_10929	chr19	3293406	3293553	148	*	Exon	CELF5	8717	11_Weak_Txn	Canonical INO80
INO80_HepG2_peaks_1093	chr1	95074178	95074345	168	*	Distal	LINC01057	15476	6_Weak_Enhancer	Canonical INO80
INO80_HepG2_peaks_10930	chr19	3358431	3359846	1416	*	Promoter	NFIC	420	2_Weak_Promoter	Canonical INO80
INO80_HepG2_peaks_10931	chr19	3360393	3361207	815	*	Intron	NFIC	1117	2_Weak_Promoter	Canonical INO80
INO80_HepG2_peaks_10932	chr19	3367281	3367491	211	*	Promoter	NFIC	800	2_Weak_Promoter	Canonical INO80
INO80_HepG2_peaks_10933	chr19	3397917	3398092	176	*	Intron	NFIC	12587	4_Strong_Enhancer	Canonical INO80
INO80_HepG2_peaks_10934	chr19	3480292	3480439	148	*	Promoter	SMIM24	152	2_Weak_Promoter	Canonical INO80
INO80_HepG2_peaks_10935	chr19	3500467	3500868	402	*	Promoter	DOHH	30	1_Active_Promoter	Canonical INO80
INO80_HepG2_peaks_10936	chr19	3505579	3506736	1158	*	Promoter	FZR1	111	1_Active_Promoter	Canonical INO80
INO80_HepG2_peaks_10937	chr19	3507767	3507920	154	*	Intron	FZR1	1466	1_Active_Promoter	NC-INO80
INO80_HepG2_peaks_10938	chr19	3557058	3558286	1229	*	Promoter	MFSD12	99	2_Weak_Promoter	Canonical INO80
INO80_HepG2_peaks_10939	chr19	3586308	3586594	287	*	Promoter	GIPC3	898	8_Insulator	NC-INO80
INO80_HepG2_peaks_1094	chr1	95285591	95286280	690	*	Promoter	SLC44A3	15	1_Active_Promoter	Canonical INO80
INO80_HepG2_peaks_10940	chr19	3626613	3627027	415	*	Promoter	CACTIN	5	1_Active_Promoter	Canonical INO80
INO80_HepG2_peaks_10941	chr19	3687954	3688168	215	*	Intron	PIP5K1C	12324	2_Weak_Promoter	NC-INO80
INO80_HepG2_peaks_10942	chr19	3706052	3706203	152	*	Distal	TJP3	1977	8_Insulator	Canonical INO80
INO80_HepG2_peaks_10943	chr19	3761491	3761932	442	*	Promoter	APBA3	12	1_Active_Promoter	Canonical INO80
INO80_HepG2_peaks_10944	chr19	3762741	3762903	163	*	Promoter	MRPL54	117	1_Active_Promoter	Canonical INO80
INO80_HepG2_peaks_10945	chr19	3785074	3786287	1214	*	Promoter	MATK	331	11_Weak_Txn	NC-INO80
INO80_HepG2_peaks_10946	chr19	3968911	3971435	2525	*	Promoter	DAPK3	235	4_Strong_Enhancer	Canonical INO80
INO80_HepG2_peaks_10947	chr19	3975852	3978073	2222	*	Intron	EEF2	1167	9_Txn_Transition	Canonical INO80
INO80_HepG2_peaks_10948	chr19	3978812	3978959	148	*	Promoter	EEF2	569	9_Txn_Transition	NC-INO80
INO80_HepG2_peaks_10949	chr19	3981542	3982492	951	*	Promoter	EEF2	291	9_Txn_Transition	Canonical INO80
INO80_HepG2_peaks_1095	chr1	95391082	95393374	2293	*	Promoter	CNN3	548	1_Active_Promoter	Canonical INO80
INO80_HepG2_peaks_10950	chr19	3983895	3985672	1778	*	Promoter	EEF2	324	1_Active_Promoter	Canonical INO80
INO80_HepG2_peaks_10951	chr19	3987042	3987457	416	*	Distal	EEF2	1780	2_Weak_Promoter	NC-INO80
INO80_HepG2_peaks_10952	chr19	3989918	3990289	372	*	Distal	EEF2	4634	1_Active_Promoter	Canonical INO80
INO80_HepG2_peaks_10953	chr19	3998765	3999902	1138	*	Distal	PIAS4	8308	6_Weak_Enhancer	Canonical INO80
INO80_HepG2_peaks_10954	chr19	4007034	4008409	1376	*	Promoter	PIAS4	28	1_Active_Promoter	Canonical INO80
INO80_HepG2_peaks_10955	chr19	4035720	4035941	222	*	Intron	AC016586.1	7321	9_Txn_Transition	NC-INO80
INO80_HepG2_peaks_10956	chr19	4051708	4053531	1824	*	Intron	AC016586.1	9463	4_Strong_Enhancer	Canonical INO80
INO80_HepG2_peaks_10957	chr19	4058042	4060412	2371	*	Intron	CTD-2622I13.3	3517	1_Active_Promoter	Canonical INO80
INO80_HepG2_peaks_10958	chr19	4061025	4061615	591	*	Intron	CTD-2622I13.3	1424	4_Strong_Enhancer	Canonical INO80
INO80_HepG2_peaks_10959	chr19	4062822	4063023	202	*	Promoter	CTD-2622I13.3	173	2_Weak_Promoter	NC-INO80
INO80_HepG2_peaks_1096	chr1	95428174	95428708	535	*	Intron	RP4-639F20.1	1558	1_Active_Promoter	Canonical INO80
INO80_HepG2_peaks_10960	chr19	4063664	4065112	1449	*	Intron	ZBTB7A	1339	1_Active_Promoter	Canonical INO80
INO80_HepG2_peaks_10961	chr19	4065636	4068209	2574	*	Promoter	ZBTB7A	18	1_Active_Promoter	Canonical INO80
INO80_HepG2_peaks_10962	chr19	4078179	4078367	189	*	Distal	ZBTB7A	11328	2_Weak_Promoter	Canonical INO80
INO80_HepG2_peaks_10963	chr19	4124152	4124996	845	*	Promoter	MAP2K2	446	4_Strong_Enhancer	Canonical INO80
INO80_HepG2_peaks_10964	chr19	4182220	4182571	352	*	Promoter	SIRT6	99	1_Active_Promoter	Canonical INO80
INO80_HepG2_peaks_10965	chr19	4197716	4198855	1140	*	Promoter	ANKRD24	120	6_Weak_Enhancer	Canonical INO80
INO80_HepG2_peaks_10966	chr19	4229323	4229505	183	*	Promoter	EBI3	78	2_Weak_Promoter	Canonical INO80
INO80_HepG2_peaks_10967	chr19	4233585	4233782	198	*	Promoter	EBI3	653	4_Strong_Enhancer	Canonical INO80
INO80_HepG2_peaks_10968	chr19	4246900	4247291	392	*	Promoter	CCDC94	17	1_Active_Promoter	Canonical INO80
INO80_HepG2_peaks_10969	chr19	4278668	4280426	1759	*	Promoter	SHD	252	3_Poised_Promoter	NC-INO80
INO80_HepG2_peaks_1097	chr1	95582740	95583690	951	*	Promoter	TMEM56	218	1_Active_Promoter	Canonical INO80
INO80_HepG2_peaks_10970	chr19	4310287	4310463	177	*	Intron	FSD1	1092	4_Strong_Enhancer	Canonical INO80
INO80_HepG2_peaks_10971	chr19	4342144	4343975	1832	*	Promoter	STAP2	274	1_Active_Promoter	Canonical INO80
INO80_HepG2_peaks_10972	chr19	4374606	4375351	746	*	Intron	SH3GL1	5308	4_Strong_Enhancer	Canonical INO80
INO80_HepG2_peaks_10973	chr19	4390554	4391937	1384	*	Promoter	SH3GL1	636	1_Active_Promoter	Canonical INO80
INO80_HepG2_peaks_10974	chr19	4400159	4400659	501	*	Promoter	SH3GL1	3	2_Weak_Promoter	Canonical INO80
INO80_HepG2_peaks_10975	chr19	4402690	4403214	525	*	Promoter	CHAF1A	236	1_Active_Promoter	Canonical INO80
INO80_HepG2_peaks_10976	chr19	4457483	4457834	352	*	Promoter	UBXN6	158	1_Active_Promoter	Canonical INO80
INO80_HepG2_peaks_10977	chr19	4471153	4471555	403	*	Promoter	CTB-50L17.16	76	1_Active_Promoter	Canonical INO80
INO80_HepG2_peaks_10978	chr19	4472217	4472375	159	*	Promoter	CTB-50L17.10	4	2_Weak_Promoter	Canonical INO80
INO80_HepG2_peaks_10979	chr19	4535133	4535302	170	*	Promoter	PLIN5	16	2_Weak_Promoter	Canonical INO80
INO80_HepG2_peaks_1098	chr1	95588158	95588342	185	*	Intron	RP11-57H12.2	2545	5_Strong_Enhancer	Canonical INO80
INO80_HepG2_peaks_10980	chr19	4580512	4581198	687	*	Distal	SEMA6B	21033	1_Active_Promoter	Canonical INO80
INO80_HepG2_peaks_10981	chr19	4581868	4585863	3996	*	Distal	SEMA6B	24043	4_Strong_Enhancer	Canonical INO80
INO80_HepG2_peaks_10982	chr19	4596194	4596341	148	*	Distal	CTB-50L17.2	24936	6_Weak_Enhancer	NC-INO80
INO80_HepG2_peaks_10983	chr19	4639067	4640014	948	*	Promoter	TNFAIP8L1	6	2_Weak_Promoter	Canonical INO80
INO80_HepG2_peaks_10984	chr19	4669603	4671092	1490	*	Promoter	MYDGF	24	1_Active_Promoter	Canonical INO80
INO80_HepG2_peaks_10985	chr19	4706040	4706288	249	*	Intron	DPP9	1999	6_Weak_Enhancer	Canonical INO80
INO80_HepG2_peaks_10986	chr19	4717228	4717538	311	*	Promoter	DPP9	514	4_Strong_Enhancer	Canonical INO80
INO80_HepG2_peaks_10987	chr19	4723360	4724684	1325	*	Promoter	DPP9	145	1_Active_Promoter	Canonical INO80
INO80_HepG2_peaks_10988	chr19	4791605	4792683	1079	*	Promoter	FEM1A	449	1_Active_Promoter	Canonical INO80
INO80_HepG2_peaks_10989	chr19	4803706	4803933	228	*	Distal	AC005523.2	8246	6_Weak_Enhancer	NC-INO80
INO80_HepG2_peaks_1099	chr1	95699500	95700239	740	*	Promoter	RWDD3	43	1_Active_Promoter	Canonical INO80
INO80_HepG2_peaks_10990	chr19	4831298	4832002	705	*	Promoter	TICAM1	63	1_Active_Promoter	Canonical INO80
INO80_HepG2_peaks_10991	chr19	4867359	4868428	1070	*	Promoter	PLIN3	111	1_Active_Promoter	Canonical INO80
INO80_HepG2_peaks_10992	chr19	4869820	4870350	531	*	Distal	PLIN3	2303	4_Strong_Enhancer	Canonical INO80
INO80_HepG2_peaks_10993	chr19	4907941	4911025	3085	*	Promoter	UHRF1	24	4_Strong_Enhancer	Canonical INO80
INO80_HepG2_peaks_10994	chr19	4911653	4911880	228	*	Intron	UHRF1	1377	2_Weak_Promoter	NC-INO80
INO80_HepG2_peaks_10995	chr19	4969647	4969795	149	*	Promoter	KDM4B	576	2_Weak_Promoter	NC-INO80
INO80_HepG2_peaks_10996	chr19	4971553	4971700	148	*	Intron	KDM4B	2481	1_Active_Promoter	Canonical INO80
INO80_HepG2_peaks_10997	chr19	5292833	5293606	774	*	Promoter	PTPRS	41	2_Weak_Promoter	Canonical INO80
INO80_HepG2_peaks_10998	chr19	5339686	5340817	1132	*	Promoter	PTPRS	560	2_Weak_Promoter	Canonical INO80
INO80_HepG2_peaks_10999	chr19	5567510	5568488	979	*	Promoter	TINCR	43	2_Weak_Promoter	NC-INO80
INO80_HepG2_peaks_11	chr1	864635	864942	308	*	Promoter	SAMD11	901	3_Poised_Promoter	NC-INO80
INO80_HepG2_peaks_110	chr1	2249789	2249944	156	*	Distal	RP4-713A8.1	8263	13_Heterochrom/lo	NC-INO80
INO80_HepG2_peaks_1100	chr1	97097123	97097370	248	*	Distal	NDUFS5P2	46961	5_Strong_Enhancer	Canonical INO80
INO80_HepG2_peaks_11000	chr19	5622058	5624235	2178	*	Promoter	SAFB	1	1_Active_Promoter	Canonical INO80
INO80_HepG2_peaks_11001	chr19	5624798	5624956	159	*	Promoter	SAFB2	818	4_Strong_Enhancer	NC-INO80
INO80_HepG2_peaks_11002	chr19	5680340	5680956	617	*	Promoter	HSD11B1L	31	1_Active_Promoter	Canonical INO80
INO80_HepG2_peaks_11003	chr19	5686889	5687624	736	*	Promoter	HSD11B1L	117	2_Weak_Promoter	Canonical INO80
INO80_HepG2_peaks_11004	chr19	5689852	5692467	2616	*	Promoter	RPL36	830	1_Active_Promoter	Canonical INO80
INO80_HepG2_peaks_11005	chr19	5719023	5720921	1899	*	Promoter	LONP1	88	1_Active_Promoter	Canonical INO80
INO80_HepG2_peaks_11006	chr19	5790826	5791212	387	*	Promoter	DUS3L	27	1_Active_Promoter	Canonical INO80
INO80_HepG2_peaks_11007	chr19	5803692	5804020	329	*	Distal	DUS3L	12605	2_Weak_Promoter	Canonical INO80
INO80_HepG2_peaks_11008	chr19	5826487	5827272	786	*	Intron	NRTN	3064	4_Strong_Enhancer	Canonical INO80
INO80_HepG2_peaks_11009	chr19	5828041	5828696	656	*	Distal	FUT6	4207	1_Active_Promoter	Canonical INO80
INO80_HepG2_peaks_1101	chr1	97186980	97188192	1213	*	Promoter	PTBP2	206	1_Active_Promoter	Canonical INO80
INO80_HepG2_peaks_11010	chr19	5838425	5839657	1233	*	Promoter	FUT6	203	4_Strong_Enhancer	Canonical INO80
INO80_HepG2_peaks_11011	chr19	5870520	5871509	990	*	Promoter	FUT5	461	4_Strong_Enhancer	Canonical INO80
INO80_HepG2_peaks_11012	chr19	5880855	5881206	352	*	Intron	FUT5	10477	4_Strong_Enhancer	Canonical INO80
INO80_HepG2_peaks_11013	chr19	5892026	5892508	483	*	Exon	NDUFA11	4422	2_Weak_Promoter	Canonical INO80
INO80_HepG2_peaks_11014	chr19	5903058	5904036	979	*	Promoter	AC024592.12	164	1_Active_Promoter	Canonical INO80
INO80_HepG2_peaks_11015	chr19	5904851	5905232	382	*	Promoter	VMAC	170	2_Weak_Promoter	Canonical INO80
INO80_HepG2_peaks_11016	chr19	5908924	5910557	1634	*	Exon	CAPS	1975	4_Strong_Enhancer	Canonical INO80
INO80_HepG2_peaks_11017	chr19	5961845	5962715	871	*	Intron	RANBP3	15807	4_Strong_Enhancer	Canonical INO80
INO80_HepG2_peaks_11018	chr19	5968284	5968524	241	*	Intron	RANBP3	9683	4_Strong_Enhancer	NC-INO80
INO80_HepG2_peaks_11019	chr19	5977696	5978069	374	*	Promoter	RANBP3	205	1_Active_Promoter	Canonical INO80
INO80_HepG2_peaks_1102	chr1	98386058	98386809	752	*	Promoter	DPYD	117	1_Active_Promoter	Canonical INO80
INO80_HepG2_peaks_11020	chr19	5994925	5995221	297	*	Intron	RFX2	2308	7_Weak_Enhancer	NC-INO80
INO80_HepG2_peaks_11021	chr19	6280051	6280503	453	*	Promoter	MLLT1	316	6_Weak_Enhancer	Canonical INO80
INO80_HepG2_peaks_11022	chr19	6361167	6362449	1283	*	Promoter	CLPP	4	1_Active_Promoter	Canonical INO80
INO80_HepG2_peaks_11023	chr19	6371949	6372223	275	*	Promoter	ALKBH7	355	4_Strong_Enhancer	Canonical INO80
INO80_HepG2_peaks_11024	chr19	6372778	6373139	362	*	Promoter	ALKBH7	512	1_Active_Promoter	Canonical INO80
INO80_HepG2_peaks_11025	chr19	6393579	6393949	371	*	Promoter	CTB-180A7.8	53	1_Active_Promoter	Canonical INO80
INO80_HepG2_peaks_11026	chr19	6425506	6425702	197	*	Promoter	KHSRP	797	4_Strong_Enhancer	Canonical INO80
INO80_HepG2_peaks_11027	chr19	6459435	6460248	814	*	Promoter	SLC25A23	58	2_Weak_Promoter	Canonical INO80
INO80_HepG2_peaks_11028	chr19	6464550	6464735	186	*	Promoter	CRB3	98	1_Active_Promoter	Canonical INO80
INO80_HepG2_peaks_11029	chr19	6530843	6531298	456	*	Promoter	TNFSF9	58	1_Active_Promoter	Canonical INO80
INO80_HepG2_peaks_1103	chr1	98519697	98519994	298	*	Distal	MIR137HG	4424	8_Insulator	Canonical INO80
INO80_HepG2_peaks_11030	chr19	6591010	6591157	148	*	Promoter	CD70	64	13_Heterochrom/lo	NC-INO80
INO80_HepG2_peaks_11031	chr19	6694402	6694690	289	*	Exon	C3	1450	9_Txn_Transition	NC-INO80
INO80_HepG2_peaks_11032	chr19	6696291	6696726	436	*	Intron	C3	1215	9_Txn_Transition	NC-INO80
INO80_HepG2_peaks_11033	chr19	6698875	6699040	166	*	Intron	C3	1229	9_Txn_Transition	NC-INO80
INO80_HepG2_peaks_11034	chr19	6719241	6721134	1894	*	Promoter	C3	471	1_Active_Promoter	Canonical INO80
INO80_HepG2_peaks_11035	chr19	6723125	6723283	159	*	Intron	C3	2509	5_Strong_Enhancer	Canonical INO80
INO80_HepG2_peaks_11036	chr19	6729422	6730276	855	*	Promoter	C3	721	4_Strong_Enhancer	Canonical INO80
INO80_HepG2_peaks_11037	chr19	6734142	6734444	303	*	Promoter	GPR108	979	2_Weak_Promoter	Canonical INO80
INO80_HepG2_peaks_11038	chr19	6736788	6737612	825	*	Promoter	GPR108	68	1_Active_Promoter	Canonical INO80
INO80_HepG2_peaks_11039	chr19	6739193	6739487	295	*	Promoter	TRIP10	295	1_Active_Promoter	Canonical INO80
INO80_HepG2_peaks_1104	chr1	99126911	99127955	1045	*	Promoter	SNX7	13	1_Active_Promoter	Canonical INO80
INO80_HepG2_peaks_11040	chr19	6740089	6741199	1111	*	Promoter	TRIP10	47	1_Active_Promoter	Canonical INO80
INO80_HepG2_peaks_11041	chr19	6752384	6753731	1348	*	Intron	CTD-3128G10.6	1577	4_Strong_Enhancer	Canonical INO80
INO80_HepG2_peaks_11042	chr19	6863194	6863415	222	*	Distal	ADGRE1	24270	6_Weak_Enhancer	NC-INO80
INO80_HepG2_peaks_11043	chr19	7069779	7070014	236	*	Promoter	ZNF557	178	1_Active_Promoter	Canonical INO80
INO80_HepG2_peaks_11044	chr19	7099061	7099232	172	*	Distal	INSR	24020	1_Active_Promoter	Canonical INO80
INO80_HepG2_peaks_11045	chr19	7198123	7198831	709	*	Intron	INSR	30486	4_Strong_Enhancer	Canonical INO80
INO80_HepG2_peaks_11046	chr19	7293266	7295885	2620	*	Promoter	INSR	528	2_Weak_Promoter	Canonical INO80
INO80_HepG2_peaks_11047	chr19	7459756	7460243	488	*	Promoter	ARHGEF18	0	2_Weak_Promoter	Canonical INO80
INO80_HepG2_peaks_11048	chr19	7515674	7515965	292	*	Intron	ARHGEF18	3868	15_Repetitive/CNV	Canonical INO80
INO80_HepG2_peaks_11049	chr19	7559440	7559632	193	*	Intron	C19orf45	1672	4_Strong_Enhancer	Canonical INO80
INO80_HepG2_peaks_1105	chr1	99729777	99730649	873	*	Promoter	PLPPR4	363	2_Weak_Promoter	NC-INO80
INO80_HepG2_peaks_11050	chr19	7565208	7566930	1723	*	Promoter	C19orf45	87	2_Weak_Promoter	Canonical INO80
INO80_HepG2_peaks_11051	chr19	7580782	7580951	170	*	Promoter	ZNF358	135	2_Weak_Promoter	Canonical INO80
INO80_HepG2_peaks_11052	chr19	7587065	7587908	844	*	Promoter	MCOLN1	23	1_Active_Promoter	Canonical INO80
INO80_HepG2_peaks_11053	chr19	7598599	7600428	1830	*	Promoter	PNPLA6	108	1_Active_Promoter	Canonical INO80
INO80_HepG2_peaks_11054	chr19	7660551	7662039	1489	*	Promoter	CAMSAP3	505	1_Active_Promoter	Canonical INO80
INO80_HepG2_peaks_11055	chr19	7693873	7694388	516	*	Promoter	XAB2	318	1_Active_Promoter	Canonical INO80
INO80_HepG2_peaks_11056	chr19	7701744	7702682	939	*	Promoter	STXBP2	198	1_Active_Promoter	Canonical INO80
INO80_HepG2_peaks_11057	chr19	7734730	7734944	215	*	Promoter	RETN	622	12_Repressed	NC-INO80
INO80_HepG2_peaks_11058	chr19	7745475	7745900	426	*	Promoter	TRAPPC5	39	2_Weak_Promoter	Canonical INO80
INO80_HepG2_peaks_11059	chr19	7852879	7853655	777	*	Promoter	CLEC4GP1	830	13_Heterochrom/lo	NC-INO80
INO80_HepG2_peaks_1106	chr1	100111467	100111780	314	*	Promoter	PALMD	122	1_Active_Promoter	NC-INO80
INO80_HepG2_peaks_11060	chr19	7918557	7918783	227	*	Intron	EVI5L	2293	2_Weak_Promoter	Canonical INO80
INO80_HepG2_peaks_11061	chr19	7933921	7934454	534	*	Exon	CTD-3193O13.11	1257	1_Active_Promoter	Canonical INO80
INO80_HepG2_peaks_11062	chr19	7936663	7936912	250	*	Exon	CTD-3193O13.11	1338	1_Active_Promoter	Canonical INO80
INO80_HepG2_peaks_11063	chr19	7938645	7939577	933	*	Promoter	PRR36	150	2_Weak_Promoter	Canonical INO80
INO80_HepG2_peaks_11064	chr19	7953464	7953698	235	*	Promoter	LRRC8E	143	1_Active_Promoter	Canonical INO80
INO80_HepG2_peaks_11065	chr19	7957257	7957586	330	*	Intron	LRRC8E	1057	4_Strong_Enhancer	Canonical INO80
INO80_HepG2_peaks_11066	chr19	7968234	7969310	1077	*	Promoter	MAP2K7	0	1_Active_Promoter	Canonical INO80
INO80_HepG2_peaks_11067	chr19	7980745	7982762	2018	*	Promoter	TGFBR3L	85	2_Weak_Promoter	Canonical INO80
INO80_HepG2_peaks_11068	chr19	7983564	7985431	1868	*	Promoter	CTD-3193O13.1	453	1_Active_Promoter	Canonical INO80
INO80_HepG2_peaks_11069	chr19	7989995	7990864	870	*	Promoter	CTD-3193O13.8	454	2_Weak_Promoter	Canonical INO80
INO80_HepG2_peaks_1107	chr1	100224384	100224591	208	*	Intron	FRRS1	6859	1_Active_Promoter	Canonical INO80
INO80_HepG2_peaks_11070	chr19	8007653	8009215	1563	*	Promoter	TIMM44	83	1_Active_Promoter	Canonical INO80
INO80_HepG2_peaks_11071	chr19	8070617	8071286	670	*	Promoter	ELAVL1	406	1_Active_Promoter	Canonical INO80
INO80_HepG2_peaks_11072	chr19	8214233	8214583	351	*	Promoter	FBN3	319	2_Weak_Promoter	NC-INO80
INO80_HepG2_peaks_11073	chr19	8223773	8223956	184	*	Intron	FBN3	9132	11_Weak_Txn	NC-INO80
INO80_HepG2_peaks_11074	chr19	8273278	8274936	1659	*	Promoter	CERS4	77	2_Weak_Promoter	Canonical INO80
INO80_HepG2_peaks_11075	chr19	8311126	8311405	280	*	Intron	CERS4	4142	4_Strong_Enhancer	Canonical INO80
INO80_HepG2_peaks_11076	chr19	8318139	8318300	162	*	Intron	CERS4	2807	9_Txn_Transition	Canonical INO80
INO80_HepG2_peaks_11077	chr19	8372569	8373461	893	*	Promoter	CD320	137	1_Active_Promoter	Canonical INO80
INO80_HepG2_peaks_11078	chr19	8385530	8387630	2101	*	Promoter	RPS28	60	1_Active_Promoter	Canonical INO80
INO80_HepG2_peaks_11079	chr19	8397835	8402032	4198	*	Promoter	KANK3	265	2_Weak_Promoter	Canonical INO80
INO80_HepG2_peaks_1108	chr1	100315362	100316003	642	*	Promoter	AGL	40	1_Active_Promoter	Canonical INO80
INO80_HepG2_peaks_11080	chr19	8407922	8408168	247	*	Promoter	KANK3	98	2_Weak_Promoter	Canonical INO80
INO80_HepG2_peaks_11081	chr19	8421781	8422149	369	*	Intron	ANGPTL4	6205	5_Strong_Enhancer	NC-INO80
INO80_HepG2_peaks_11082	chr19	8426082	8426422	341	*	Intron	ANGPTL4	1918	11_Weak_Txn	NC-INO80
INO80_HepG2_peaks_11083	chr19	8427823	8430013	2191	*	Promoter	ANGPTL4	114	2_Weak_Promoter	Canonical INO80
INO80_HepG2_peaks_11084	chr19	8430776	8431320	545	*	Intron	ANGPTL4	1764	6_Weak_Enhancer	NC-INO80
INO80_HepG2_peaks_11085	chr19	8432415	8432573	159	*	Intron	ANGPTL4	3210	6_Weak_Enhancer	NC-INO80
INO80_HepG2_peaks_11086	chr19	8438949	8439793	845	*	Exon	RAB11B-AS1	3337	5_Strong_Enhancer	Canonical INO80
INO80_HepG2_peaks_11087	chr19	8453327	8455582	2256	*	Promoter	MIR4999	188	1_Active_Promoter	Canonical INO80
INO80_HepG2_peaks_11088	chr19	8486387	8486719	333	*	Promoter	2-Mar	255	4_Strong_Enhancer	Canonical INO80
INO80_HepG2_peaks_11089	chr19	8488406	8488827	422	*	Exon	2-Mar	1803	1_Active_Promoter	Canonical INO80
INO80_HepG2_peaks_1109	chr1	100435208	100436173	966	*	Promoter	SLC35A3	153	1_Active_Promoter	Canonical INO80
INO80_HepG2_peaks_11090	chr19	8509487	8510872	1386	*	Promoter	ELAVL1	252	1_Active_Promoter	Canonical INO80
INO80_HepG2_peaks_11091	chr19	8511395	8511572	178	*	Intron	RP11-886P16.10	1000	4_Strong_Enhancer	NC-INO80
INO80_HepG2_peaks_11092	chr19	8570580	8571370	791	*	Distal	PRAM1	2977	2_Weak_Promoter	Canonical INO80
INO80_HepG2_peaks_11093	chr19	8578784	8579303	520	*	Promoter	ZNF414	0	1_Active_Promoter	Canonical INO80
INO80_HepG2_peaks_11094	chr19	8590942	8591193	252	*	Promoter	MYO1F	436	1_Active_Promoter	Canonical INO80
INO80_HepG2_peaks_11095	chr19	8645607	8645778	172	*	Promoter	AC130469.2	349	6_Weak_Enhancer	Canonical INO80
INO80_HepG2_peaks_11096	chr19	8674288	8675809	1522	*	Promoter	ADAMTS10	514	2_Weak_Promoter	Canonical INO80
INO80_HepG2_peaks_11097	chr19	8942664	8943156	493	*	Promoter	ZNF558	5	1_Active_Promoter	Canonical INO80
INO80_HepG2_peaks_11098	chr19	9250832	9251439	608	*	Promoter	ZNF317	28	1_Active_Promoter	Canonical INO80
INO80_HepG2_peaks_11099	chr19	9545942	9546225	284	*	Promoter	ZNF266	94	1_Active_Promoter	Canonical INO80
INO80_HepG2_peaks_111	chr1	2322459	2323838	1380	*	Promoter	MORN1	0	1_Active_Promoter	Canonical INO80
INO80_HepG2_peaks_1110	chr1	100502923	100504972	2050	*	Promoter	HIAT1	292	1_Active_Promoter	Canonical INO80
INO80_HepG2_peaks_11100	chr19	9649016	9649694	679	*	Promoter	ZNF426	50	1_Active_Promoter	Canonical INO80
INO80_HepG2_peaks_11101	chr19	9693882	9695492	1611	*	Promoter	ZNF121	483	1_Active_Promoter	Canonical INO80
INO80_HepG2_peaks_11102	chr19	9731678	9732752	1075	*	Promoter	ZNF561-AS1	5	1_Active_Promoter	Canonical INO80
INO80_HepG2_peaks_11103	chr19	9785209	9786202	994	*	Promoter	ZNF562	12	1_Active_Promoter	Canonical INO80
INO80_HepG2_peaks_11104	chr19	9878956	9879320	365	*	Promoter	ZNF846	152	1_Active_Promoter	Canonical INO80
INO80_HepG2_peaks_11105	chr19	9895306	9896848	1543	*	Promoter	ZNF846	592	1_Active_Promoter	Canonical INO80
INO80_HepG2_peaks_11106	chr19	9929127	9929745	619	*	Promoter	FBXL12	22	1_Active_Promoter	Canonical INO80
INO80_HepG2_peaks_11107	chr19	9937951	9938208	258	*	Promoter	FBXL12	410	1_Active_Promoter	Canonical INO80
INO80_HepG2_peaks_11108	chr19	9945874	9946483	610	*	Promoter	PIN1	57	1_Active_Promoter	Canonical INO80
INO80_HepG2_peaks_11109	chr19	10023975	10025874	1900	*	Promoter	OLFM2	410	2_Weak_Promoter	Canonical INO80
INO80_HepG2_peaks_1111	chr1	100598062	100598942	881	*	Promoter	SASS6	6	1_Active_Promoter	Canonical INO80
INO80_HepG2_peaks_11110	chr19	10121075	10121310	236	*	Promoter	COL5A3	43	12_Repressed	NC-INO80
INO80_HepG2_peaks_11111	chr19	10196523	10197739	1217	*	Promoter	C19orf66	105	1_Active_Promoter	Canonical INO80
INO80_HepG2_peaks_11112	chr19	10216974	10217472	499	*	Promoter	PPAN	89	1_Active_Promoter	Canonical INO80
INO80_HepG2_peaks_11113	chr19	10224240	10224551	312	*	Exon	P2RY11	1613	9_Txn_Transition	Canonical INO80
INO80_HepG2_peaks_11114	chr19	10225101	10225316	216	*	Exon	EIF3G	2153	11_Weak_Txn	Canonical INO80
INO80_HepG2_peaks_11115	chr19	10304926	10305986	1061	*	Promoter	DNMT1	121	1_Active_Promoter	Canonical INO80
INO80_HepG2_peaks_11116	chr19	10340698	10342280	1583	*	Promoter	MIR4322	398	2_Weak_Promoter	Canonical INO80
INO80_HepG2_peaks_11117	chr19	10362670	10363562	893	*	Promoter	MRPL4	133	1_Active_Promoter	Canonical INO80
INO80_HepG2_peaks_11118	chr19	10380389	10380666	278	*	Promoter	ICAM1	981	2_Weak_Promoter	Canonical INO80
INO80_HepG2_peaks_11119	chr19	10381291	10382130	840	*	Promoter	ICAM1	56	1_Active_Promoter	Canonical INO80
INO80_HepG2_peaks_1112	chr1	100715000	100715472	473	*	Promoter	DBT	137	1_Active_Promoter	Canonical INO80
INO80_HepG2_peaks_11120	chr19	10397060	10398713	1654	*	Promoter	ICAM4	204	2_Weak_Promoter	Canonical INO80
INO80_HepG2_peaks_11121	chr19	10399874	10402710	2837	*	Promoter	ICAM5	358	2_Weak_Promoter	Canonical INO80
INO80_HepG2_peaks_11122	chr19	10406057	10406377	321	*	Exon	ICAM5	4066	2_Weak_Promoter	Canonical INO80
INO80_HepG2_peaks_11123	chr19	10426237	10426663	427	*	Promoter	CTD-2369P2.10	4	1_Active_Promoter	Canonical INO80
INO80_HepG2_peaks_11124	chr19	10442857	10444570	1714	*	Promoter	AC114271.2	396	1_Active_Promoter	Canonical INO80
INO80_HepG2_peaks_11125	chr19	10445278	10446031	754	*	Promoter	ICAM3	253	2_Weak_Promoter	Canonical INO80
INO80_HepG2_peaks_11126	chr19	10490972	10491319	348	*	Promoter	TYK2	38	1_Active_Promoter	Canonical INO80
INO80_HepG2_peaks_11127	chr19	10501044	10501228	185	*	Distal	CDC37	2950	11_Weak_Txn	NC-INO80
INO80_HepG2_peaks_11128	chr19	10513340	10515512	2173	*	Promoter	MIR1181	210	2_Weak_Promoter	Canonical INO80
INO80_HepG2_peaks_11129	chr19	10526844	10527703	860	*	Promoter	PDE4A	173	2_Weak_Promoter	Canonical INO80
INO80_HepG2_peaks_1113	chr1	100732108	100732269	162	*	Promoter	RTCA	341	1_Active_Promoter	Canonical INO80
INO80_HepG2_peaks_11130	chr19	10529298	10532502	3205	*	Promoter	CDC37	101	3_Poised_Promoter	NC-INO80
INO80_HepG2_peaks_11131	chr19	10534952	10536104	1153	*	Intron	PDE4A	4195	2_Weak_Promoter	Canonical INO80
INO80_HepG2_peaks_11132	chr19	10541563	10542076	514	*	Promoter	PDE4A	296	2_Weak_Promoter	Canonical INO80
INO80_HepG2_peaks_11133	chr19	10595347	10595494	148	*	Distal	KEAP1	4688	7_Weak_Enhancer	NC-INO80
INO80_HepG2_peaks_11134	chr19	10596940	10597191	252	*	Exon	KEAP1	3043	4_Strong_Enhancer	Canonical INO80
INO80_HepG2_peaks_11135	chr19	10612743	10614626	1884	*	Promoter	KEAP1	110	1_Active_Promoter	Canonical INO80
INO80_HepG2_peaks_11136	chr19	10621169	10621350	182	*	Distal	S1PR5	4435	3_Poised_Promoter	Canonical INO80
INO80_HepG2_peaks_11137	chr19	10624160	10626342	2183	*	Promoter	S1PR5	443	12_Repressed	NC-INO80
INO80_HepG2_peaks_11138	chr19	10626857	10627042	186	*	Intron	S1PR5	1151	3_Poised_Promoter	NC-INO80
INO80_HepG2_peaks_11139	chr19	10627592	10628781	1190	*	Promoter	S1PR5	58	3_Poised_Promoter	NC-INO80
INO80_HepG2_peaks_1114	chr1	100816496	100818910	2415	*	Promoter	CDC14A	341	1_Active_Promoter	Canonical INO80
INO80_HepG2_peaks_11140	chr19	10654337	10655445	1109	*	Promoter	ATG4D	65	1_Active_Promoter	Canonical INO80
INO80_HepG2_peaks_11141	chr19	10676327	10676697	371	*	Promoter	KRI1	132	1_Active_Promoter	Canonical INO80
INO80_HepG2_peaks_11142	chr19	10679448	10680339	892	*	Promoter	CDKN2D	156	1_Active_Promoter	Canonical INO80
INO80_HepG2_peaks_11143	chr19	10687731	10687895	165	*	Promoter	AP1M2	91	1_Active_Promoter	Canonical INO80
INO80_HepG2_peaks_11144	chr19	10735996	10736393	398	*	Promoter	SLC44A2	0	2_Weak_Promoter	Canonical INO80
INO80_HepG2_peaks_11145	chr19	10755872	10756061	190	*	Distal	SLC44A2	2952	6_Weak_Enhancer	NC-INO80
INO80_HepG2_peaks_11146	chr19	10763488	10766754	3267	*	Promoter	ILF3	61	1_Active_Promoter	Canonical INO80
INO80_HepG2_peaks_11147	chr19	10767571	10767739	169	*	Intron	ILF3	1481	2_Weak_Promoter	NC-INO80
INO80_HepG2_peaks_11148	chr19	10806233	10806393	161	*	Distal	QTRT1	5790	2_Weak_Promoter	NC-INO80
INO80_HepG2_peaks_11149	chr19	10812028	10812990	963	*	Promoter	QTRT1	360	1_Active_Promoter	Canonical INO80
INO80_HepG2_peaks_1115	chr1	101360210	101362374	2165	*	Promoter	EXTL2	259	1_Active_Promoter	Canonical INO80
INO80_HepG2_peaks_11150	chr19	10828701	10829397	697	*	Promoter	MIR638	28	1_Active_Promoter	Canonical INO80
INO80_HepG2_peaks_11151	chr19	10946649	10947372	724	*	Promoter	TMED1	14	1_Active_Promoter	Canonical INO80
INO80_HepG2_peaks_11152	chr19	10982601	10983295	695	*	Promoter	CARM1	360	1_Active_Promoter	Canonical INO80
INO80_HepG2_peaks_11153	chr19	10989474	10989941	468	*	Intron	CARM1	7119	4_Strong_Enhancer	Canonical INO80
INO80_HepG2_peaks_11154	chr19	11039006	11040119	1114	*	Promoter	C19orf52	151	1_Active_Promoter	Canonical INO80
INO80_HepG2_peaks_11155	chr19	11070919	11072386	1468	*	Promoter	SMARCA4	22	1_Active_Promoter	Canonical INO80
INO80_HepG2_peaks_11156	chr19	11175416	11175640	225	*	Intron	SMARCA4	4389	11_Weak_Txn	NC-INO80
INO80_HepG2_peaks_11157	chr19	11189362	11189625	264	*	Distal	LDLR	10542	6_Weak_Enhancer	NC-INO80
INO80_HepG2_peaks_11158	chr19	11199176	11204000	4825	*	Promoter	LDLR	311	1_Active_Promoter	Canonical INO80
INO80_HepG2_peaks_11159	chr19	11231106	11231264	159	*	Exon	LDLR	7035	9_Txn_Transition	Canonical INO80
INO80_HepG2_peaks_1116	chr1	101491513	101491765	253	*	Promoter	DPH5	2	1_Active_Promoter	Canonical INO80
INO80_HepG2_peaks_11160	chr19	11239777	11242444	2668	*	Intron	LDLR	2885	5_Strong_Enhancer	Canonical INO80
INO80_HepG2_peaks_11161	chr19	11249286	11249625	340	*	Intron	LDLR	11230	2_Weak_Promoter	Canonical INO80
INO80_HepG2_peaks_11162	chr19	11252850	11254287	1438	*	Intron	SPC24	12866	4_Strong_Enhancer	Canonical INO80
INO80_HepG2_peaks_11163	chr19	11265977	11266505	529	*	Promoter	SPC24	193	1_Active_Promoter	Canonical INO80
INO80_HepG2_peaks_11164	chr19	11307511	11308868	1358	*	Promoter	KANK2	5	2_Weak_Promoter	Canonical INO80
INO80_HepG2_peaks_11165	chr19	11346234	11347809	1576	*	Promoter	DOCK6	149	4_Strong_Enhancer	Canonical INO80
INO80_HepG2_peaks_11166	chr19	11349827	11351159	1333	*	Promoter	C19orf80	77	1_Active_Promoter	Canonical INO80
INO80_HepG2_peaks_11167	chr19	11353832	11354413	582	*	Intron	C19orf80	3547	6_Weak_Enhancer	Canonical INO80
INO80_HepG2_peaks_11168	chr19	11372477	11372823	347	*	Promoter	DOCK6	475	2_Weak_Promoter	Canonical INO80
INO80_HepG2_peaks_11169	chr19	11485374	11485567	194	*	Promoter	SWSAP1	107	1_Active_Promoter	Canonical INO80
INO80_HepG2_peaks_1117	chr1	101702265	101702503	239	*	Promoter	S1PR1	57	2_Weak_Promoter	NC-INO80
INO80_HepG2_peaks_11170	chr19	11491660	11491858	199	*	Promoter	EPOR	152	1_Active_Promoter	Canonical INO80
INO80_HepG2_peaks_11171	chr19	11493679	11494336	658	*	Promoter	EPOR	120	2_Weak_Promoter	Canonical INO80
INO80_HepG2_peaks_11172	chr19	11529112	11530147	1036	*	Promoter	RGL3	317	2_Weak_Promoter	Canonical INO80
INO80_HepG2_peaks_11173	chr19	11533206	11533654	449	*	Exon	RGL3	3410	2_Weak_Promoter	NC-INO80
INO80_HepG2_peaks_11174	chr19	11546081	11546847	767	*	Promoter	PRKCSH	6	1_Active_Promoter	Canonical INO80
INO80_HepG2_peaks_11175	chr19	11590286	11590529	244	*	Intron	ELAVL3	1030	3_Poised_Promoter	Canonical INO80
INO80_HepG2_peaks_11176	chr19	11592564	11593262	699	*	Intron	ELAVL3	1050	6_Weak_Enhancer	Canonical INO80
INO80_HepG2_peaks_11177	chr19	11616121	11617119	999	*	Promoter	ZNF653	13	1_Active_Promoter	Canonical INO80
INO80_HepG2_peaks_11178	chr19	11639479	11640527	1049	*	Promoter	ECSIT	12	1_Active_Promoter	Canonical INO80
INO80_HepG2_peaks_11179	chr19	11647040	11647219	180	*	Distal	CNN1	2400	2_Weak_Promoter	Canonical INO80
INO80_HepG2_peaks_1118	chr1	104068633	104068871	239	*	Promoter	RNPC3	157	1_Active_Promoter	Canonical INO80
INO80_HepG2_peaks_11180	chr19	11670981	11671215	235	*	Promoter	ZNF627	820	2_Weak_Promoter	Canonical INO80
INO80_HepG2_peaks_11181	chr19	11708325	11708837	513	*	Promoter	ZNF627	281	1_Active_Promoter	Canonical INO80
INO80_HepG2_peaks_11182	chr19	11750818	11751138	321	*	Promoter	CTC-499B15.5	385	1_Active_Promoter	Canonical INO80
INO80_HepG2_peaks_11183	chr19	11805035	11805610	576	*	Distal	ZNF833P	11959	1_Active_Promoter	Canonical INO80
INO80_HepG2_peaks_11184	chr19	11849196	11849660	465	*	Promoter	ZNF823	266	1_Active_Promoter	Canonical INO80
INO80_HepG2_peaks_11185	chr19	11877950	11878717	768	*	Promoter	ZNF441	424	1_Active_Promoter	Canonical INO80
INO80_HepG2_peaks_11186	chr19	11909425	11909818	394	*	Promoter	CTC-499B15.7	206	2_Weak_Promoter	Canonical INO80
INO80_HepG2_peaks_11187	chr19	11924763	11925626	864	*	Promoter	ZNF440	33	1_Active_Promoter	Canonical INO80
INO80_HepG2_peaks_11188	chr19	11959594	11959912	319	*	Promoter	ZNF439	122	1_Active_Promoter	Canonical INO80
INO80_HepG2_peaks_11189	chr19	11998641	11999141	501	*	Promoter	ZNF69	219	1_Active_Promoter	Canonical INO80
INO80_HepG2_peaks_1119	chr1	106174568	106174744	177	*	Distal	RP11-251P6.1	13074	1_Active_Promoter	NC-INO80
INO80_HepG2_peaks_11190	chr19	12035861	12036470	610	*	Promoter	CTD-2006C1.13	228	1_Active_Promoter	Canonical INO80
INO80_HepG2_peaks_11191	chr19	12099642	12099789	148	*	Intron	CTD-2006C1.2	1131	2_Weak_Promoter	Canonical INO80
INO80_HepG2_peaks_11192	chr19	12146149	12146440	292	*	Promoter	ZNF433	187	1_Active_Promoter	Canonical INO80
INO80_HepG2_peaks_11193	chr19	12162542	12162692	151	*	Intron	ZNF878	1134	2_Weak_Promoter	NC-INO80
INO80_HepG2_peaks_11194	chr19	12163246	12164322	1077	*	Promoter	CTD-2006C1.10	0	2_Weak_Promoter	Canonical INO80
INO80_HepG2_peaks_11195	chr19	12167157	12167319	163	*	Distal	CTD-2006C1.10	3454	2_Weak_Promoter	NC-INO80
INO80_HepG2_peaks_11196	chr19	12175655	12176007	353	*	Promoter	ZNF844	204	1_Active_Promoter	Canonical INO80
INO80_HepG2_peaks_11197	chr19	12250562	12251089	528	*	Promoter	ZNF20	302	1_Active_Promoter	Canonical INO80
INO80_HepG2_peaks_11198	chr19	12266980	12267481	502	*	Promoter	ZNF625	296	1_Active_Promoter	Canonical INO80
INO80_HepG2_peaks_11199	chr19	12273919	12274558	640	*	Promoter	ZNF136	305	1_Active_Promoter	Canonical INO80
INO80_HepG2_peaks_112	chr1	2343475	2345505	2031	*	Promoter	PEX10	478	1_Active_Promoter	Canonical INO80
INO80_HepG2_peaks_1120	chr1	106175591	106175853	263	*	Distal	RP11-251P6.1	14140	4_Strong_Enhancer	Canonical INO80
INO80_HepG2_peaks_11200	chr19	12405168	12405589	422	*	Promoter	ZNF44	228	1_Active_Promoter	Canonical INO80
INO80_HepG2_peaks_11201	chr19	12439282	12439429	148	*	Intron	ZNF563	4948	6_Weak_Enhancer	NC-INO80
INO80_HepG2_peaks_11202	chr19	12442383	12444395	2013	*	Promoter	ZNF563	914	1_Active_Promoter	Canonical INO80
INO80_HepG2_peaks_11203	chr19	12475908	12476939	1032	*	Promoter	ZNF442	21	1_Active_Promoter	Canonical INO80
INO80_HepG2_peaks_11204	chr19	12511243	12512674	1432	*	Promoter	ZNF799	121	1_Active_Promoter	Canonical INO80
INO80_HepG2_peaks_11205	chr19	12551184	12552525	1342	*	Promoter	ZNF443	17	1_Active_Promoter	Canonical INO80
INO80_HepG2_peaks_11206	chr19	12595075	12595651	577	*	Promoter	CTD-3105H18.18	264	1_Active_Promoter	Canonical INO80
INO80_HepG2_peaks_11207	chr19	12606322	12606725	404	*	Intron	CTD-3105H18.8	6963	1_Active_Promoter	Canonical INO80
INO80_HepG2_peaks_11208	chr19	12660766	12660923	158	*	Intron	ZNF564	1399	2_Weak_Promoter	NC-INO80
INO80_HepG2_peaks_11209	chr19	12661641	12663425	1785	*	Promoter	ZNF564	175	1_Active_Promoter	Canonical INO80
INO80_HepG2_peaks_1121	chr1	107599102	107600105	1004	*	Promoter	PRMT6	300	1_Active_Promoter	Canonical INO80
INO80_HepG2_peaks_11210	chr19	12721364	12721924	561	*	Promoter	ZNF490	25	1_Active_Promoter	Canonical INO80
INO80_HepG2_peaks_11211	chr19	12732353	12732674	322	*	Intron	AC010422.1	8032	1_Active_Promoter	Canonical INO80
INO80_HepG2_peaks_11212	chr19	12779798	12780723	926	*	Promoter	WDR83OS	41	1_Active_Promoter	Canonical INO80
INO80_HepG2_peaks_11213	chr19	12792357	12793480	1124	*	Promoter	DHPS	200	1_Active_Promoter	Canonical INO80
INO80_HepG2_peaks_11214	chr19	12806896	12807712	817	*	Promoter	FBXW9	88	1_Active_Promoter	Canonical INO80
INO80_HepG2_peaks_11215	chr19	12823054	12823260	207	*	Intron	TNPO2	2920	9_Txn_Transition	Canonical INO80
INO80_HepG2_peaks_11216	chr19	12831739	12833370	1632	*	Promoter	TNPO2	23	1_Active_Promoter	Canonical INO80
INO80_HepG2_peaks_11217	chr19	12834649	12835024	376	*	Promoter	TNPO2	9	1_Active_Promoter	Canonical INO80
INO80_HepG2_peaks_11218	chr19	12844386	12845778	1393	*	Promoter	C19orf43	386	1_Active_Promoter	Canonical INO80
INO80_HepG2_peaks_11219	chr19	12847256	12847622	367	*	Promoter	ASNA1	511	4_Strong_Enhancer	Canonical INO80
INO80_HepG2_peaks_1122	chr1	108506367	108508692	2326	*	Promoter	VAV3	52	3_Poised_Promoter	NC-INO80
INO80_HepG2_peaks_11220	chr19	12848123	12848475	353	*	Promoter	ASNA1	4	1_Active_Promoter	Canonical INO80
INO80_HepG2_peaks_11221	chr19	12876751	12877203	453	*	Promoter	HOOK2	357	6_Weak_Enhancer	Canonical INO80
INO80_HepG2_peaks_11222	chr19	12886129	12886673	545	*	Promoter	HOOK2	13	1_Active_Promoter	Canonical INO80
INO80_HepG2_peaks_11223	chr19	12888693	12889209	517	*	Promoter	HOOK2	252	2_Weak_Promoter	Canonical INO80
INO80_HepG2_peaks_11224	chr19	12889878	12890166	289	*	Promoter	HOOK2	749	2_Weak_Promoter	Canonical INO80
INO80_HepG2_peaks_11225	chr19	12893136	12893705	570	*	Intron	CTD-2659N19.9	2492	2_Weak_Promoter	Canonical INO80
INO80_HepG2_peaks_11226	chr19	12900434	12904994	4561	*	Promoter	JUNB	402	1_Active_Promoter	Canonical INO80
INO80_HepG2_peaks_11227	chr19	12912014	12912956	943	*	Promoter	PRDX2	113	1_Active_Promoter	Canonical INO80
INO80_HepG2_peaks_11228	chr19	12917112	12917717	606	*	Promoter	RNASEH2A	6	1_Active_Promoter	Canonical INO80
INO80_HepG2_peaks_11229	chr19	12943436	12943628	193	*	Exon	MAST1	1230	3_Poised_Promoter	Canonical INO80
INO80_HepG2_peaks_1123	chr1	108742314	108743278	965	*	Promoter	SLC25A24	102	2_Weak_Promoter	Canonical INO80
INO80_HepG2_peaks_11230	chr19	12944756	12945193	438	*	Promoter	MAST1	207	2_Weak_Promoter	Canonical INO80
INO80_HepG2_peaks_11231	chr19	12946371	12946518	148	*	Promoter	RTBDN	200	2_Weak_Promoter	Canonical INO80
INO80_HepG2_peaks_11232	chr19	12949053	12949407	355	*	Promoter	MAST1	54	2_Weak_Promoter	Canonical INO80
INO80_HepG2_peaks_11233	chr19	12992231	12992822	592	*	Promoter	DNASE2	242	2_Weak_Promoter	Canonical INO80
INO80_HepG2_peaks_11234	chr19	12995714	12997308	1595	*	Exon	KLF1	1481	2_Weak_Promoter	Canonical INO80
INO80_HepG2_peaks_11235	chr19	13002066	13002265	200	*	Promoter	GCDH	80	1_Active_Promoter	Canonical INO80
INO80_HepG2_peaks_11236	chr19	13044153	13044810	658	*	Promoter	FARSA	10	1_Active_Promoter	Canonical INO80
INO80_HepG2_peaks_11237	chr19	13048920	13050327	1408	*	Promoter	CALR	162	1_Active_Promoter	Canonical INO80
INO80_HepG2_peaks_11238	chr19	13052102	13052628	527	*	Intron	CALR	1152	9_Txn_Transition	NC-INO80
INO80_HepG2_peaks_11239	chr19	13054558	13054815	258	*	Promoter	CALR	0	10_Txn_Elongation	NC-INO80
INO80_HepG2_peaks_1124	chr1	109234687	109236431	1745	*	Promoter	PRPF38B	594	1_Active_Promoter	Canonical INO80
INO80_HepG2_peaks_11240	chr19	13056021	13057566	1546	*	Promoter	RAD23A	23	1_Active_Promoter	Canonical INO80
INO80_HepG2_peaks_11241	chr19	13067199	13068660	1462	*	Promoter	GADD45GIP1	118	1_Active_Promoter	Canonical INO80
INO80_HepG2_peaks_11242	chr19	13094309	13094540	232	*	Distal	NFIX	11995	2_Weak_Promoter	Canonical INO80
INO80_HepG2_peaks_11243	chr19	13096946	13097093	148	*	Distal	NFIX	9400	4_Strong_Enhancer	Canonical INO80
INO80_HepG2_peaks_11244	chr19	13106005	13106282	278	*	Promoter	NFIX	276	2_Weak_Promoter	Canonical INO80
INO80_HepG2_peaks_11245	chr19	13106819	13108117	1299	*	Promoter	NFIX	814	1_Active_Promoter	Canonical INO80
INO80_HepG2_peaks_11246	chr19	13123766	13124433	668	*	Intron	NFIX	1076	5_Strong_Enhancer	Canonical INO80
INO80_HepG2_peaks_11247	chr19	13133464	13134560	1097	*	Promoter	NFIX	790	1_Active_Promoter	Canonical INO80
INO80_HepG2_peaks_11248	chr19	13170755	13172278	1524	*	Intron	NFIX	9298	1_Active_Promoter	Canonical INO80
INO80_HepG2_peaks_11249	chr19	13207183	13207363	181	*	Exon	LYL1	6262	6_Weak_Enhancer	Canonical INO80
INO80_HepG2_peaks_1125	chr1	109237219	109237418	200	*	Intron	PRPF38B	2353	2_Weak_Promoter	NC-INO80
INO80_HepG2_peaks_11250	chr19	13213220	13213669	450	*	Promoter	LYL1	91	1_Active_Promoter	Canonical INO80
INO80_HepG2_peaks_11251	chr19	13227166	13227913	748	*	Promoter	TRMT1	0	1_Active_Promoter	Canonical INO80
INO80_HepG2_peaks_11252	chr19	13228773	13229095	323	*	Promoter	NACC1	15	6_Weak_Enhancer	Canonical INO80
INO80_HepG2_peaks_11253	chr19	13260250	13261477	1228	*	Promoter	STX10	126	1_Active_Promoter	Canonical INO80
INO80_HepG2_peaks_11254	chr19	13262201	13267046	4846	*	Promoter	CTC-250I14.6	95	1_Active_Promoter	Canonical INO80
INO80_HepG2_peaks_11255	chr19	13274022	13275598	1577	*	Distal	RPL12P42	5206	1_Active_Promoter	Canonical INO80
INO80_HepG2_peaks_11256	chr19	13409854	13410090	237	*	Exon	CACNA1A	23260	12_Repressed	NC-INO80
INO80_HepG2_peaks_11257	chr19	13700083	13700242	160	*	Intron	CACNA1A	10616	8_Insulator	Canonical INO80
INO80_HepG2_peaks_11258	chr19	13842182	13842761	580	*	Promoter	CCDC130	100	1_Active_Promoter	Canonical INO80
INO80_HepG2_peaks_11259	chr19	13858715	13858933	219	*	Promoter	CCDC130	111	1_Active_Promoter	Canonical INO80
INO80_HepG2_peaks_1126	chr1	109289162	109289963	802	*	Promoter	STXBP3	250	1_Active_Promoter	Canonical INO80
INO80_HepG2_peaks_11260	chr19	13874992	13876089	1098	*	Promoter	MRI1	143	2_Weak_Promoter	Canonical INO80
INO80_HepG2_peaks_11261	chr19	13885249	13885632	384	*	Promoter	C19orf53	57	1_Active_Promoter	Canonical INO80
INO80_HepG2_peaks_11262	chr19	13905623	13905893	271	*	Promoter	ZSWIM4	513	1_Active_Promoter	Canonical INO80
INO80_HepG2_peaks_11263	chr19	13952932	13953552	621	*	Distal	MIR23A	5767	1_Active_Promoter	Canonical INO80
INO80_HepG2_peaks_11264	chr19	13954059	13954478	420	*	Distal	MIR23A	6793	1_Active_Promoter	Canonical INO80
INO80_HepG2_peaks_11265	chr19	13957260	13959032	1773	*	Distal	MIR23A	10671	4_Strong_Enhancer	Canonical INO80
INO80_HepG2_peaks_11266	chr19	13961206	13962500	1295	*	Distal	NANOS3	11021	1_Active_Promoter	Canonical INO80
INO80_HepG2_peaks_11267	chr19	13972694	13973341	648	*	Promoter	NANOS3	138	1_Active_Promoter	Canonical INO80
INO80_HepG2_peaks_11268	chr19	13974976	13975972	997	*	Promoter	NANOS3	754	2_Weak_Promoter	NC-INO80
INO80_HepG2_peaks_11269	chr19	13976478	13977087	610	*	Promoter	NANOS3	549	2_Weak_Promoter	Canonical INO80
INO80_HepG2_peaks_1127	chr1	109419330	109420319	990	*	Promoter	GPSM2	51	1_Active_Promoter	Canonical INO80
INO80_HepG2_peaks_11270	chr19	13983612	13983780	169	*	Intron	MIR181C	1814	2_Weak_Promoter	Canonical INO80
INO80_HepG2_peaks_11271	chr19	13991197	13991344	148	*	Exon	C19orf57	3140	1_Active_Promoter	Canonical INO80
INO80_HepG2_peaks_11272	chr19	14016996	14017573	578	*	Promoter	C19orf57	17	1_Active_Promoter	Canonical INO80
INO80_HepG2_peaks_11273	chr19	14063296	14063500	205	*	Promoter	DCAF15	68	1_Active_Promoter	Canonical INO80
INO80_HepG2_peaks_11274	chr19	14116120	14118150	2031	*	Promoter	RFX1	0	1_Active_Promoter	Canonical INO80
INO80_HepG2_peaks_11275	chr19	14141560	14141774	215	*	Promoter	CTB-55O6.4	699	7_Weak_Enhancer	NC-INO80
INO80_HepG2_peaks_11276	chr19	14142404	14143369	966	*	Promoter	IL27RA	324	2_Weak_Promoter	Canonical INO80
INO80_HepG2_peaks_11277	chr19	14172478	14172646	169	*	Distal	PALM3	2589	4_Strong_Enhancer	Canonical INO80
INO80_HepG2_peaks_11278	chr19	14182527	14186037	3511	*	Promoter	CTB-55O6.8	109	1_Active_Promoter	Canonical INO80
INO80_HepG2_peaks_11279	chr19	14192364	14192946	583	*	Exon	C19orf67	3916	1_Active_Promoter	Canonical INO80
INO80_HepG2_peaks_1128	chr1	109505451	109506594	1144	*	Promoter	CLCC1	47	1_Active_Promoter	Canonical INO80
INO80_HepG2_peaks_11280	chr19	14199835	14200747	913	*	Intron	SAMD1	1226	2_Weak_Promoter	Canonical INO80
INO80_HepG2_peaks_11281	chr19	14201489	14202455	967	*	Promoter	SAMD1	122	1_Active_Promoter	Canonical INO80
INO80_HepG2_peaks_11282	chr19	14229162	14229558	397	*	Promoter	PRKACA	462	4_Strong_Enhancer	Canonical INO80
INO80_HepG2_peaks_11283	chr19	14247230	14248572	1343	*	Promoter	CTB-55O6.12	87	1_Active_Promoter	Canonical INO80
INO80_HepG2_peaks_11284	chr19	14316096	14316733	638	*	Promoter	ADGRL1	564	2_Weak_Promoter	NC-INO80
INO80_HepG2_peaks_11285	chr19	14317631	14318334	704	*	Promoter	ADGRL1	981	1_Active_Promoter	Canonical INO80
INO80_HepG2_peaks_11286	chr19	14320124	14321098	975	*	Distal	RN7SL231P	3250	12_Repressed	NC-INO80
INO80_HepG2_peaks_11287	chr19	14459393	14459607	215	*	Intron	CTC-548K16.1	14943	3_Poised_Promoter	Canonical INO80
INO80_HepG2_peaks_11288	chr19	14516662	14517180	519	*	Intron	ADGRE5	1737	2_Weak_Promoter	Canonical INO80
INO80_HepG2_peaks_11289	chr19	14528517	14530772	2256	*	Promoter	DDX39A	227	1_Active_Promoter	Canonical INO80
INO80_HepG2_peaks_1129	chr1	109583901	109584659	759	*	Promoter	WDR47	109	1_Active_Promoter	Canonical INO80
INO80_HepG2_peaks_11290	chr19	14543763	14544767	1005	*	Promoter	PKN1	28	1_Active_Promoter	Canonical INO80
INO80_HepG2_peaks_11291	chr19	14586216	14586540	325	*	Promoter	PTGER1	202	2_Weak_Promoter	NC-INO80
INO80_HepG2_peaks_11292	chr19	14606476	14606898	423	*	Promoter	GIPC1	174	2_Weak_Promoter	Canonical INO80
INO80_HepG2_peaks_11293	chr19	14625285	14625488	204	*	Distal	TECR	2508	4_Strong_Enhancer	Canonical INO80
INO80_HepG2_peaks_11294	chr19	14626413	14631373	4961	*	Promoter	DNAJB1	246	1_Active_Promoter	Canonical INO80
INO80_HepG2_peaks_11295	chr19	14640462	14640622	161	*	Promoter	TECR	31	1_Active_Promoter	Canonical INO80
INO80_HepG2_peaks_11296	chr19	14682537	14682795	259	*	Promoter	NDUFB7	205	1_Active_Promoter	Canonical INO80
INO80_HepG2_peaks_11297	chr19	14800716	14801201	486	*	Promoter	ZNF333	38	1_Active_Promoter	Canonical INO80
INO80_HepG2_peaks_11298	chr19	15217777	15218784	1008	*	Promoter	SYDE1	62	1_Active_Promoter	Canonical INO80
INO80_HepG2_peaks_11299	chr19	15235435	15236632	1198	*	Promoter	ILVBL	125	1_Active_Promoter	Canonical INO80
INO80_HepG2_peaks_113	chr1	2459907	2462701	2795	*	Promoter	HES5	377	2_Weak_Promoter	NC-INO80
INO80_HepG2_peaks_1130	chr1	109618451	109619026	576	*	Promoter	TAF13	112	1_Active_Promoter	Canonical INO80
INO80_HepG2_peaks_11300	chr19	15288516	15288702	187	*	Exon	NOTCH3	1419	2_Weak_Promoter	Canonical INO80
INO80_HepG2_peaks_11301	chr19	15306595	15306747	153	*	Intron	NOTCH3	5039	2_Weak_Promoter	NC-INO80
INO80_HepG2_peaks_11302	chr19	15310919	15311158	240	*	Promoter	NOTCH3	672	3_Poised_Promoter	Canonical INO80
INO80_HepG2_peaks_11303	chr19	15392155	15392309	155	*	Promoter	BRD4	968	4_Strong_Enhancer	NC-INO80
INO80_HepG2_peaks_11304	chr19	15407170	15408881	1712	*	Intron	BRD4	16761	4_Strong_Enhancer	Canonical INO80
INO80_HepG2_peaks_11305	chr19	15413331	15413599	269	*	Intron	BRD4	22201	9_Txn_Transition	NC-INO80
INO80_HepG2_peaks_11306	chr19	15442383	15442684	302	*	Promoter	BRD4	181	1_Active_Promoter	Canonical INO80
INO80_HepG2_peaks_11307	chr19	15489409	15491497	2089	*	Promoter	AKAP8	136	1_Active_Promoter	Canonical INO80
INO80_HepG2_peaks_11308	chr19	15528985	15529825	841	*	Promoter	AKAP8L	371	1_Active_Promoter	Canonical INO80
INO80_HepG2_peaks_11309	chr19	15542892	15544086	1195	*	Promoter	WIZ	119	1_Active_Promoter	Canonical INO80
INO80_HepG2_peaks_1131	chr1	109632926	109633537	612	*	Promoter	TMEM167B	168	1_Active_Promoter	Canonical INO80
INO80_HepG2_peaks_11310	chr19	15560026	15560992	967	*	Promoter	WIZ	88	2_Weak_Promoter	Canonical INO80
INO80_HepG2_peaks_11311	chr19	15619028	15620015	988	*	Promoter	CYP4F22	215	3_Poised_Promoter	NC-INO80
INO80_HepG2_peaks_11312	chr19	15666815	15667011	197	*	Distal	CYP4F23P	7969	2_Weak_Promoter	Canonical INO80
INO80_HepG2_peaks_11313	chr19	15695228	15695545	318	*	Exon	CYP4F23P	12811	2_Weak_Promoter	Canonical INO80
INO80_HepG2_peaks_11314	chr19	15751680	15752231	552	*	Promoter	CYP4F3	146	1_Active_Promoter	Canonical INO80
INO80_HepG2_peaks_11315	chr19	15947535	15947899	365	*	Distal	AC004510.3	1052	1_Active_Promoter	Canonical INO80
INO80_HepG2_peaks_11316	chr19	16045378	16045605	228	*	Promoter	CYP4F11	151	1_Active_Promoter	Canonical INO80
INO80_HepG2_peaks_11317	chr19	16182685	16182878	194	*	Intron	TPM4	3712	4_Strong_Enhancer	Canonical INO80
INO80_HepG2_peaks_11318	chr19	16186698	16189434	2737	*	Promoter	CTD-2231E14.2	136	1_Active_Promoter	Canonical INO80
INO80_HepG2_peaks_11319	chr19	16190253	16190544	292	*	Promoter	TPM4	465	4_Strong_Enhancer	NC-INO80
INO80_HepG2_peaks_1132	chr1	109642742	109644258	1517	*	Promoter	SCARNA2	683	1_Active_Promoter	Canonical INO80
INO80_HepG2_peaks_11320	chr19	16198836	16200540	1705	*	Promoter	TPM4	237	4_Strong_Enhancer	Canonical INO80
INO80_HepG2_peaks_11321	chr19	16205135	16205326	192	*	Promoter	TPM4	846	5_Strong_Enhancer	NC-INO80
INO80_HepG2_peaks_11322	chr19	16222209	16223235	1027	*	Promoter	RAB8A	0	1_Active_Promoter	Canonical INO80
INO80_HepG2_peaks_11323	chr19	16293335	16293662	328	*	Distal	FAM32A	2690	2_Weak_Promoter	Canonical INO80
INO80_HepG2_peaks_11324	chr19	16295724	16296688	965	*	Promoter	FAM32A	13	1_Active_Promoter	Canonical INO80
INO80_HepG2_peaks_11325	chr19	16308319	16309503	1185	*	Promoter	AP1M1	40	1_Active_Promoter	Canonical INO80
INO80_HepG2_peaks_11326	chr19	16435031	16435959	929	*	Promoter	KLF2	130	2_Weak_Promoter	Canonical INO80
INO80_HepG2_peaks_11327	chr19	16582231	16583059	829	*	Promoter	EPS15L1	106	1_Active_Promoter	Canonical INO80
INO80_HepG2_peaks_11328	chr19	16603535	16603876	342	*	Intron	CALR3	3222	4_Strong_Enhancer	Canonical INO80
INO80_HepG2_peaks_11329	chr19	16607274	16607429	156	*	Promoter	C19orf44	75	1_Active_Promoter	Canonical INO80
INO80_HepG2_peaks_1133	chr1	109699313	109699521	209	*	Intron	KIAA1324	4808	4_Strong_Enhancer	NC-INO80
INO80_HepG2_peaks_11330	chr19	16652520	16653611	1092	*	Promoter	CHERP	43	1_Active_Promoter	Canonical INO80
INO80_HepG2_peaks_11331	chr19	16682377	16682968	592	*	Promoter	SLC35E1	312	1_Active_Promoter	Canonical INO80
INO80_HepG2_peaks_11332	chr19	16683676	16683970	295	*	Promoter	CTD-3222D19.8	386	1_Active_Promoter	Canonical INO80
INO80_HepG2_peaks_11333	chr19	16738853	16739686	834	*	Promoter	MED26	250	1_Active_Promoter	Canonical INO80
INO80_HepG2_peaks_11334	chr19	16771080	16771499	420	*	Promoter	SMIM7	34	1_Active_Promoter	Canonical INO80
INO80_HepG2_peaks_11335	chr19	16940161	16940592	432	*	Promoter	SIN3B	156	1_Active_Promoter	Canonical INO80
INO80_HepG2_peaks_11336	chr19	16996967	16997153	187	*	Distal	F2RL3	2608	2_Weak_Promoter	NC-INO80
INO80_HepG2_peaks_11337	chr19	17008660	17008872	213	*	Promoter	CPAMD8	64	2_Weak_Promoter	NC-INO80
INO80_HepG2_peaks_11338	chr19	17137011	17138541	1531	*	Promoter	CPAMD8	149	12_Repressed	NC-INO80
INO80_HepG2_peaks_11339	chr19	17186050	17186242	193	*	Promoter	HAUS8	83	1_Active_Promoter	Canonical INO80
INO80_HepG2_peaks_1134	chr1	109723802	109723964	163	*	Intron	KIAA1324	5285	4_Strong_Enhancer	NC-INO80
INO80_HepG2_peaks_11340	chr19	17190535	17190682	148	*	Intron	MYO9B	4010	1_Active_Promoter	Canonical INO80
INO80_HepG2_peaks_11341	chr19	17209067	17209214	148	*	Promoter	CTD-2528A14.5	974	4_Strong_Enhancer	NC-INO80
INO80_HepG2_peaks_11342	chr19	17326005	17326518	514	*	Promoter	USE1	52	1_Active_Promoter	Canonical INO80
INO80_HepG2_peaks_11343	chr19	17336625	17337949	1325	*	Promoter	OCEL1	134	1_Active_Promoter	Canonical INO80
INO80_HepG2_peaks_11344	chr19	17351133	17351670	538	*	Intron	NR2F6	3909	4_Strong_Enhancer	Canonical INO80
INO80_HepG2_peaks_11345	chr19	17353167	17353617	451	*	Intron	NR2F6	1918	4_Strong_Enhancer	Canonical INO80
INO80_HepG2_peaks_11346	chr19	17354450	17356251	1802	*	Promoter	NR2F6	35	1_Active_Promoter	Canonical INO80
INO80_HepG2_peaks_11347	chr19	17356844	17359431	2588	*	Intron	NR2F6	1386	4_Strong_Enhancer	Canonical INO80
INO80_HepG2_peaks_11348	chr19	17371607	17371756	150	*	Intron	USHBP1	3839	6_Weak_Enhancer	Canonical INO80
INO80_HepG2_peaks_11349	chr19	17378317	17378649	333	*	Promoter	BABAM1	170	1_Active_Promoter	Canonical INO80
INO80_HepG2_peaks_1135	chr1	109756407	109757087	681	*	Promoter	SARS	141	1_Active_Promoter	Canonical INO80
INO80_HepG2_peaks_11350	chr19	17416181	17416965	785	*	Promoter	MRPL34	94	2_Weak_Promoter	Canonical INO80
INO80_HepG2_peaks_11351	chr19	17420351	17420881	531	*	Promoter	DDA1	231	1_Active_Promoter	Canonical INO80
INO80_HepG2_peaks_11352	chr19	17445033	17445686	654	*	Promoter	ANO8	176	1_Active_Promoter	Canonical INO80
INO80_HepG2_peaks_11353	chr19	17447437	17448096	660	*	Promoter	GTPBP3	13	1_Active_Promoter	Canonical INO80
INO80_HepG2_peaks_11354	chr19	17501285	17501448	164	*	Distal	CTD-2521M24.5	1724	2_Weak_Promoter	Canonical INO80
INO80_HepG2_peaks_11355	chr19	17501953	17502228	276	*	Distal	CTD-2521M24.5	1000	2_Weak_Promoter	Canonical INO80
INO80_HepG2_peaks_11356	chr19	17516531	17516894	364	*	Promoter	BISPR	77	1_Active_Promoter	Canonical INO80
INO80_HepG2_peaks_11357	chr19	17518006	17518153	148	*	Intron	MVB12A	1123	1_Active_Promoter	NC-INO80
INO80_HepG2_peaks_11358	chr19	17531156	17531670	515	*	Promoter	MVB12A	480	1_Active_Promoter	Canonical INO80
INO80_HepG2_peaks_11359	chr19	17558802	17559734	933	*	Promoter	TMEM221	105	2_Weak_Promoter	Canonical INO80
INO80_HepG2_peaks_1136	chr1	109791920	109792756	837	*	Promoter	CELSR2	300	2_Weak_Promoter	Canonical INO80
INO80_HepG2_peaks_11360	chr19	17619169	17619667	499	*	Intron	CTD-3131K8.2	2238	4_Strong_Enhancer	Canonical INO80
INO80_HepG2_peaks_11361	chr19	17621536	17623219	1684	*	Promoter	PGLS	58	1_Active_Promoter	Canonical INO80
INO80_HepG2_peaks_11362	chr19	17650088	17650351	264	*	Promoter	FAM129C	740	2_Weak_Promoter	Canonical INO80
INO80_HepG2_peaks_11363	chr19	17666467	17666781	315	*	Promoter	COLGALT1	219	1_Active_Promoter	Canonical INO80
INO80_HepG2_peaks_11364	chr19	17716916	17717095	180	*	Exon	UNC13A	5961	1_Active_Promoter	Canonical INO80
INO80_HepG2_peaks_11365	chr19	17858504	17858768	265	*	Promoter	FCHO1	57	2_Weak_Promoter	Canonical INO80
INO80_HepG2_peaks_11366	chr19	17958846	17959153	308	*	Promoter	JAK3	117	1_Active_Promoter	Canonical INO80
INO80_HepG2_peaks_11367	chr19	17970639	17972516	1878	*	Promoter	RPL18A	3	1_Active_Promoter	Canonical INO80
INO80_HepG2_peaks_11368	chr19	17974172	17974429	258	*	Promoter	SNORA68	901	9_Txn_Transition	NC-INO80
INO80_HepG2_peaks_11369	chr19	18043334	18043742	409	*	Promoter	CCDC124	284	1_Active_Promoter	Canonical INO80
INO80_HepG2_peaks_1137	chr1	109816624	109817442	819	*	Exon	CELSR2	3585	4_Strong_Enhancer	Canonical INO80
INO80_HepG2_peaks_11370	chr19	18058689	18059174	486	*	Distal	KCNN1	3168	6_Weak_Enhancer	Canonical INO80
INO80_HepG2_peaks_11371	chr19	18059853	18060526	674	*	Distal	KCNN1	1910	3_Poised_Promoter	NC-INO80
INO80_HepG2_peaks_11372	chr19	18062040	18062296	257	*	Promoter	KCNN1	64	12_Repressed	NC-INO80
INO80_HepG2_peaks_11373	chr19	18062912	18063951	1040	*	Promoter	KCNN1	435	12_Repressed	NC-INO80
INO80_HepG2_peaks_11374	chr19	18110731	18113338	2608	*	Promoter	ARRDC2	91	2_Weak_Promoter	Canonical INO80
INO80_HepG2_peaks_11375	chr19	18132474	18132751	278	*	Promoter	CTB-52I2.4	597	1_Active_Promoter	Canonical INO80
INO80_HepG2_peaks_11376	chr19	18208525	18208840	316	*	Promoter	MAST3	77	2_Weak_Promoter	Canonical INO80
INO80_HepG2_peaks_11377	chr19	18220355	18221221	867	*	Promoter	MAST3	189	1_Active_Promoter	Canonical INO80
INO80_HepG2_peaks_11378	chr19	18228625	18229286	662	*	Intron	MAST3	5251	1_Active_Promoter	Canonical INO80
INO80_HepG2_peaks_11379	chr19	18247080	18247446	367	*	Promoter	MAST3	899	4_Strong_Enhancer	Canonical INO80
INO80_HepG2_peaks_1138	chr1	109818439	109818644	206	*	Distal	CELSR2	5093	4_Strong_Enhancer	Canonical INO80
INO80_HepG2_peaks_11380	chr19	18263915	18265560	1646	*	Promoter	AC007192.4	767	1_Active_Promoter	Canonical INO80
INO80_HepG2_peaks_11381	chr19	18271679	18272525	847	*	Promoter	PIK3R2	423	6_Weak_Enhancer	Canonical INO80
INO80_HepG2_peaks_11382	chr19	18284681	18284922	242	*	Promoter	IFI30	175	1_Active_Promoter	Canonical INO80
INO80_HepG2_peaks_11383	chr19	18303271	18303468	198	*	Promoter	MPV17L2	620	1_Active_Promoter	Canonical INO80
INO80_HepG2_peaks_11384	chr19	18304080	18304412	333	*	Promoter	MPV17L2	184	1_Active_Promoter	Canonical INO80
INO80_HepG2_peaks_11385	chr19	18314321	18314588	268	*	Promoter	RAB3A	365	1_Active_Promoter	Canonical INO80
INO80_HepG2_peaks_11386	chr19	18315491	18316009	519	*	Promoter	AC068499.10	197	1_Active_Promoter	Canonical INO80
INO80_HepG2_peaks_11387	chr19	18336346	18337411	1066	*	Promoter	PDE4C	280	2_Weak_Promoter	Canonical INO80
INO80_HepG2_peaks_11388	chr19	18385363	18386275	913	*	Promoter	KIAA1683	498	4_Strong_Enhancer	Canonical INO80
INO80_HepG2_peaks_11389	chr19	18388487	18388634	148	*	Distal	JUND	3176	9_Txn_Transition	Canonical INO80
INO80_HepG2_peaks_1139	chr1	109820295	109820485	191	*	Distal	PSRC1	3908	4_Strong_Enhancer	Canonical INO80
INO80_HepG2_peaks_11390	chr19	18389391	18392291	2901	*	Promoter	JUND	895	1_Active_Promoter	Canonical INO80
INO80_HepG2_peaks_11391	chr19	18392857	18393736	880	*	Promoter	MIR3188	407	4_Strong_Enhancer	Canonical INO80
INO80_HepG2_peaks_11392	chr19	18402730	18403379	650	*	Distal	RPL39P38	6747	1_Active_Promoter	Canonical INO80
INO80_HepG2_peaks_11393	chr19	18415823	18416014	192	*	Distal	LSM4	11148	1_Active_Promoter	Canonical INO80
INO80_HepG2_peaks_11394	chr19	18426935	18427108	174	*	Promoter	LSM4	45	4_Strong_Enhancer	Canonical INO80
INO80_HepG2_peaks_11395	chr19	18429062	18430598	1537	*	Intron	LSM4	2759	4_Strong_Enhancer	Canonical INO80
INO80_HepG2_peaks_11396	chr19	18433377	18434455	1079	*	Promoter	LSM4	3	1_Active_Promoter	Canonical INO80
INO80_HepG2_peaks_11397	chr19	18451275	18452678	1404	*	Promoter	PGPEP1	525	1_Active_Promoter	Canonical INO80
INO80_HepG2_peaks_11398	chr19	18474528	18474724	197	*	Exon	PGPEP1	6308	5_Strong_Enhancer	NC-INO80
INO80_HepG2_peaks_11399	chr19	18475315	18475796	482	*	Exon	PGPEP1	7237	5_Strong_Enhancer	Canonical INO80
INO80_HepG2_peaks_114	chr1	2467179	2467423	245	*	Distal	HES5	5615	13_Heterochrom/lo	NC-INO80
INO80_HepG2_peaks_1140	chr1	109825870	109826151	282	*	Promoter	PSRC1	200	1_Active_Promoter	Canonical INO80
INO80_HepG2_peaks_11400	chr19	18484551	18486038	1488	*	Promoter	GDF15	244	4_Strong_Enhancer	Canonical INO80
INO80_HepG2_peaks_11401	chr19	18489763	18489963	201	*	Intron	GDF15	3114	5_Strong_Enhancer	Canonical INO80
INO80_HepG2_peaks_11402	chr19	18490561	18491656	1096	*	Intron	GDF15	1869	4_Strong_Enhancer	Canonical INO80
INO80_HepG2_peaks_11403	chr19	18492899	18493098	200	*	Promoter	GDF15	16	1_Active_Promoter	Canonical INO80
INO80_HepG2_peaks_11404	chr19	18494342	18495275	934	*	Intron	GDF15	1826	1_Active_Promoter	Canonical INO80
INO80_HepG2_peaks_11405	chr19	18495999	18500484	4486	*	Promoter	GDF15	509	1_Active_Promoter	Canonical INO80
INO80_HepG2_peaks_11406	chr19	18501343	18501490	148	*	Distal	GDF15	3684	9_Txn_Transition	Canonical INO80
INO80_HepG2_peaks_11407	chr19	18527961	18528696	736	*	Distal	SSBP4	1343	1_Active_Promoter	Canonical INO80
INO80_HepG2_peaks_11408	chr19	18529536	18531051	1516	*	Promoter	SSBP4	51	1_Active_Promoter	Canonical INO80
INO80_HepG2_peaks_11409	chr19	18548819	18549746	928	*	Promoter	ISYNA1	169	1_Active_Promoter	Canonical INO80
INO80_HepG2_peaks_1141	chr1	109841166	109843146	1981	*	Intron	MYBPHL	3179	4_Strong_Enhancer	Canonical INO80
INO80_HepG2_peaks_11410	chr19	18552314	18552461	148	*	Promoter	CTD-3137H5.1	156	6_Weak_Enhancer	Canonical INO80
INO80_HepG2_peaks_11411	chr19	18580181	18580810	630	*	Intron	ELL	6245	4_Strong_Enhancer	Canonical INO80
INO80_HepG2_peaks_11412	chr19	18589655	18589802	148	*	Intron	ELL	2983	4_Strong_Enhancer	Canonical INO80
INO80_HepG2_peaks_11413	chr19	18625032	18625259	228	*	Intron	ELL	7729	4_Strong_Enhancer	NC-INO80
INO80_HepG2_peaks_11414	chr19	18629163	18629642	480	*	Intron	ELL	3472	4_Strong_Enhancer	NC-INO80
INO80_HepG2_peaks_11415	chr19	18630732	18630919	188	*	Intron	ELL	2049	1_Active_Promoter	Canonical INO80
INO80_HepG2_peaks_11416	chr19	18631641	18632984	1344	*	Promoter	ELL	562	1_Active_Promoter	Canonical INO80
INO80_HepG2_peaks_11417	chr19	18633517	18633873	357	*	Promoter	ELL	756	2_Weak_Promoter	Canonical INO80
INO80_HepG2_peaks_11418	chr19	18668267	18668897	631	*	Promoter	KXD1	8	1_Active_Promoter	Canonical INO80
INO80_HepG2_peaks_11419	chr19	18682132	18683045	914	*	Promoter	UBA52	21	1_Active_Promoter	Canonical INO80
INO80_HepG2_peaks_1142	chr1	109937899	109938095	197	*	Intron	SORT1	2016	2_Weak_Promoter	NC-INO80
INO80_HepG2_peaks_11420	chr19	18698511	18698825	315	*	Promoter	C19orf60	824	1_Active_Promoter	Canonical INO80
INO80_HepG2_peaks_11421	chr19	18699352	18701414	2063	*	Promoter	C19orf60	26	4_Strong_Enhancer	Canonical INO80
INO80_HepG2_peaks_11422	chr19	18714194	18715180	987	*	Intron	CRLF1	2970	2_Weak_Promoter	Canonical INO80
INO80_HepG2_peaks_11423	chr19	18715919	18719017	3099	*	Promoter	CRLF1	189	1_Active_Promoter	Canonical INO80
INO80_HepG2_peaks_11424	chr19	18719656	18719878	223	*	Intron	CRLF1	1214	6_Weak_Enhancer	Canonical INO80
INO80_HepG2_peaks_11425	chr19	18720402	18722907	2506	*	Intron	TMEM59L	2025	1_Active_Promoter	Canonical INO80
INO80_HepG2_peaks_11426	chr19	18723625	18723880	256	*	Promoter	TMEM59L	63	2_Weak_Promoter	Canonical INO80
INO80_HepG2_peaks_11427	chr19	18747744	18748066	323	*	Promoter	KLHL26	36	1_Active_Promoter	Canonical INO80
INO80_HepG2_peaks_11428	chr19	18794072	18794664	593	*	Promoter	CRTC1	116	2_Weak_Promoter	Canonical INO80
INO80_HepG2_peaks_11429	chr19	18898150	18898344	195	*	Promoter	COMP	401	12_Repressed	NC-INO80
INO80_HepG2_peaks_1143	chr1	109940437	109941199	763	*	Promoter	SORT1	243	2_Weak_Promoter	Canonical INO80
INO80_HepG2_peaks_11430	chr19	18898933	18902837	3905	*	Exon	COMP	1226	12_Repressed	NC-INO80
INO80_HepG2_peaks_11431	chr19	18904507	18904731	225	*	Distal	COMP	2494	7_Weak_Enhancer	NC-INO80
INO80_HepG2_peaks_11432	chr19	18917377	18917569	193	*	Distal	COMP	15348	11_Weak_Txn	Canonical INO80
INO80_HepG2_peaks_11433	chr19	18942627	18943005	379	*	Promoter	UPF1	4	1_Active_Promoter	Canonical INO80
INO80_HepG2_peaks_11434	chr19	18950702	18951499	798	*	Intron	UPF1	7159	4_Strong_Enhancer	Canonical INO80
INO80_HepG2_peaks_11435	chr19	18977481	18977672	192	*	Exon	UPF1	3832	10_Txn_Elongation	Canonical INO80
INO80_HepG2_peaks_11436	chr19	19005372	19007870	2499	*	Promoter	GDF1	281	2_Weak_Promoter	Canonical INO80
INO80_HepG2_peaks_11437	chr19	19029329	19030733	1405	*	Promoter	COPE	129	1_Active_Promoter	Canonical INO80
INO80_HepG2_peaks_11438	chr19	19143911	19145039	1129	*	Promoter	ARMC6	0	1_Active_Promoter	Canonical INO80
INO80_HepG2_peaks_11439	chr19	19174772	19174938	167	*	Promoter	SLC25A42	26	1_Active_Promoter	Canonical INO80
INO80_HepG2_peaks_1144	chr1	109968297	109969897	1601	*	Promoter	PSMA5	46	1_Active_Promoter	Canonical INO80
INO80_HepG2_peaks_11440	chr19	19208078	19208648	571	*	Intron	SLC25A42	1609	5_Strong_Enhancer	Canonical INO80
INO80_HepG2_peaks_11441	chr19	19209281	19210132	852	*	Intron	SLC25A42	2881	4_Strong_Enhancer	Canonical INO80
INO80_HepG2_peaks_11442	chr19	19280929	19281097	169	*	Promoter	MEF2B	38	2_Weak_Promoter	Canonical INO80
INO80_HepG2_peaks_11443	chr19	19302666	19303343	678	*	Promoter	RFXANK	31	1_Active_Promoter	Canonical INO80
INO80_HepG2_peaks_11444	chr19	19322427	19323923	1497	*	Promoter	NCAN	391	11_Weak_Txn	NC-INO80
INO80_HepG2_peaks_11445	chr19	19335693	19336319	627	*	Exon	NCAN	1643	2_Weak_Promoter	Canonical INO80
INO80_HepG2_peaks_11446	chr19	19372323	19372484	162	*	Promoter	HAPLN4	86	13_Heterochrom/lo	NC-INO80
INO80_HepG2_peaks_11447	chr19	19383626	19384536	911	*	Promoter	TM6SF2	5	2_Weak_Promoter	Canonical INO80
INO80_HepG2_peaks_11448	chr19	19430925	19432489	1565	*	Promoter	SUGP1	52	1_Active_Promoter	Canonical INO80
INO80_HepG2_peaks_11449	chr19	19496916	19497143	228	*	Promoter	GATAD2A	195	1_Active_Promoter	Canonical INO80
INO80_HepG2_peaks_1145	chr1	110008951	110009893	943	*	Promoter	SYPL2	170	2_Weak_Promoter	Canonical INO80
INO80_HepG2_peaks_11450	chr19	19516208	19516404	197	*	Promoter	GATAD2A	294	1_Active_Promoter	Canonical INO80
INO80_HepG2_peaks_11451	chr19	19626631	19627930	1300	*	Promoter	NDUFA13	208	1_Active_Promoter	Canonical INO80
INO80_HepG2_peaks_11452	chr19	19754274	19754770	497	*	Promoter	GMIP	44	2_Weak_Promoter	Canonical INO80
INO80_HepG2_peaks_11453	chr19	19773903	19775309	1407	*	Promoter	ATP13A1	102	1_Active_Promoter	Canonical INO80
INO80_HepG2_peaks_11454	chr19	19778420	19780272	1853	*	Promoter	ZNF101	256	1_Active_Promoter	Canonical INO80
INO80_HepG2_peaks_11455	chr19	19843641	19843945	305	*	Promoter	ZNF14	110	1_Active_Promoter	Canonical INO80
INO80_HepG2_peaks_11456	chr19	19887434	19887774	341	*	Promoter	CTC-559E9.6	26	1_Active_Promoter	Canonical INO80
INO80_HepG2_peaks_11457	chr19	19976594	19977886	1293	*	Promoter	ZNF253	511	1_Active_Promoter	Canonical INO80
INO80_HepG2_peaks_11458	chr19	20959193	20959615	423	*	Promoter	ZNF66	171	1_Active_Promoter	Canonical INO80
INO80_HepG2_peaks_11459	chr19	21106365	21106512	148	*	Promoter	ZNF85	229	1_Active_Promoter	Canonical INO80
INO80_HepG2_peaks_1146	chr1	110026458	110027028	571	*	Promoter	ATXN7L2	180	1_Active_Promoter	Canonical INO80
INO80_HepG2_peaks_11460	chr19	21203464	21203978	515	*	Promoter	ZNF430	196	1_Active_Promoter	Canonical INO80
INO80_HepG2_peaks_11461	chr19	21264940	21265645	706	*	Promoter	ZNF714	234	1_Active_Promoter	Canonical INO80
INO80_HepG2_peaks_11462	chr19	21324774	21325487	714	*	Promoter	ZNF431	248	1_Active_Promoter	Canonical INO80
INO80_HepG2_peaks_11463	chr19	21511241	21512203	963	*	Promoter	ZNF708	375	1_Active_Promoter	Canonical INO80
INO80_HepG2_peaks_11464	chr19	21541898	21542249	352	*	Promoter	ZNF738	239	1_Active_Promoter	Canonical INO80
INO80_HepG2_peaks_11465	chr19	21580039	21580302	264	*	Promoter	ZNF493	200	1_Active_Promoter	Canonical INO80
INO80_HepG2_peaks_11466	chr19	21688409	21689090	682	*	Promoter	ZNF429	246	1_Active_Promoter	Canonical INO80
INO80_HepG2_peaks_11467	chr19	21949630	21950305	676	*	Promoter	ZNF100	330	1_Active_Promoter	Canonical INO80
INO80_HepG2_peaks_11468	chr19	22018368	22018997	630	*	Promoter	ZNF43	304	1_Active_Promoter	Canonical INO80
INO80_HepG2_peaks_11469	chr19	23432229	23433261	1033	*	Promoter	ZNF724P	414	1_Active_Promoter	Canonical INO80
INO80_HepG2_peaks_1147	chr1	110036530	110037105	576	*	Promoter	CYB561D1	78	2_Weak_Promoter	Canonical INO80
INO80_HepG2_peaks_11470	chr19	23456528	23456991	464	*	Promoter	RP11-15H20.6	236	1_Active_Promoter	Canonical INO80
INO80_HepG2_peaks_11471	chr19	23550851	23551262	412	*	Intron	ZNF91	9272	11_Weak_Txn	NC-INO80
INO80_HepG2_peaks_11472	chr19	23577294	23578497	1204	*	Promoter	ZNF91	322	1_Active_Promoter	Canonical INO80
INO80_HepG2_peaks_11473	chr19	23752722	23752871	150	*	Intron	RP11-359H18.2	26125	1_Active_Promoter	Canonical INO80
INO80_HepG2_peaks_11474	chr19	23869236	23870090	855	*	Promoter	ZNF675	276	1_Active_Promoter	Canonical INO80
INO80_HepG2_peaks_11475	chr19	24216267	24217177	911	*	Promoter	CTD-2017D11.1	469	1_Active_Promoter	Canonical INO80
INO80_HepG2_peaks_11476	chr19	24217982	24218167	186	*	Intron	CTD-2017D11.1	1821	2_Weak_Promoter	NC-INO80
INO80_HepG2_peaks_11477	chr19	28283914	28284809	896	*	Promoter	CTC-459F4.3	7	1_Active_Promoter	Canonical INO80
INO80_HepG2_peaks_11478	chr19	29703500	29704250	751	*	Promoter	CTB-32O4.2	264	1_Active_Promoter	Canonical INO80
INO80_HepG2_peaks_11479	chr19	30015541	30020477	4937	*	Promoter	CTC-525D6.2	152	2_Weak_Promoter	Canonical INO80
INO80_HepG2_peaks_1148	chr1	110051202	110052278	1077	*	Promoter	AMIGO1	561	2_Weak_Promoter	Canonical INO80
INO80_HepG2_peaks_11480	chr19	30156031	30156252	222	*	Promoter	PLEKHF1	176	2_Weak_Promoter	NC-INO80
INO80_HepG2_peaks_11481	chr19	30205852	30206545	694	*	Promoter	C19orf12	14	1_Active_Promoter	Canonical INO80
INO80_HepG2_peaks_11482	chr19	30302192	30302480	289	*	Promoter	CCNE1	466	2_Weak_Promoter	Canonical INO80
INO80_HepG2_peaks_11483	chr19	30303546	30303803	258	*	Promoter	CCNE1	40	2_Weak_Promoter	Canonical INO80
INO80_HepG2_peaks_11484	chr19	30332272	30332422	151	*	Distal	CCNE1	19706	4_Strong_Enhancer	Canonical INO80
INO80_HepG2_peaks_11485	chr19	30335400	30335631	232	*	Distal	CCNE1	22874	2_Weak_Promoter	Canonical INO80
INO80_HepG2_peaks_11486	chr19	30364374	30364558	185	*	Distal	CTD-2057D4.2	28307	2_Weak_Promoter	Canonical INO80
INO80_HepG2_peaks_11487	chr19	30432969	30433868	900	*	Promoter	URI1	198	2_Weak_Promoter	Canonical INO80
INO80_HepG2_peaks_11488	chr19	30713562	30713873	312	*	Intron	ZNF536	5477	3_Poised_Promoter	NC-INO80
INO80_HepG2_peaks_11489	chr19	30714424	30714582	159	*	Intron	ZNF536	4691	12_Repressed	NC-INO80
INO80_HepG2_peaks_1149	chr1	110089037	110089332	296	*	Exon	GPR61	1249	6_Weak_Enhancer	Canonical INO80
INO80_HepG2_peaks_11490	chr19	30717034	30717304	271	*	Intron	ZNF536	2025	12_Repressed	NC-INO80
INO80_HepG2_peaks_11491	chr19	30718260	30719765	1506	*	Promoter	ZNF536	182	3_Poised_Promoter	NC-INO80
INO80_HepG2_peaks_11492	chr19	30865417	30866607	1191	*	Intron	ZNF536	2691	12_Repressed	NC-INO80
INO80_HepG2_peaks_11493	chr19	31209720	31211451	1732	*	Distal	CTC-565M22.1	51029	2_Weak_Promoter	NC-INO80
INO80_HepG2_peaks_11494	chr19	31839434	31840703	1270	*	Promoter	TSHZ3	90	14_Repetitive/CNV	NC-INO80
INO80_HepG2_peaks_11495	chr19	31841217	31843077	1861	*	Intron	TSHZ3	1692	3_Poised_Promoter	Canonical INO80
INO80_HepG2_peaks_11496	chr19	31843619	31843789	171	*	Intron	TSHZ3	3249	12_Repressed	NC-INO80
INO80_HepG2_peaks_11497	chr19	32836295	32837132	838	*	Promoter	ZNF507	86	2_Weak_Promoter	Canonical INO80
INO80_HepG2_peaks_11498	chr19	32863432	32863698	267	*	Intron	AC007773.1	4705	4_Strong_Enhancer	NC-INO80
INO80_HepG2_peaks_11499	chr19	32864346	32864715	370	*	Intron	AC007773.1	3740	4_Strong_Enhancer	Canonical INO80
INO80_HepG2_peaks_115	chr1	2477815	2478427	613	*	Promoter	RP3-395M20.12	215	1_Active_Promoter	Canonical INO80
INO80_HepG2_peaks_1150	chr1	110090843	110091453	611	*	Promoter	GNAI3	82	1_Active_Promoter	Canonical INO80
INO80_HepG2_peaks_11500	chr19	32895805	32897216	1412	*	Promoter	AC007773.2	42	1_Active_Promoter	Canonical INO80
INO80_HepG2_peaks_11501	chr19	33071634	33072467	834	*	Promoter	PDCD5	54	2_Weak_Promoter	Canonical INO80
INO80_HepG2_peaks_11502	chr19	33165229	33168795	3567	*	Promoter	ANKRD27	488	2_Weak_Promoter	Canonical INO80
INO80_HepG2_peaks_11503	chr19	33182675	33183488	814	*	Promoter	NUDT19	212	1_Active_Promoter	Canonical INO80
INO80_HepG2_peaks_11504	chr19	33517039	33517349	311	*	Promoter	RHPN2	980	4_Strong_Enhancer	Canonical INO80
INO80_HepG2_peaks_11505	chr19	33530944	33531138	195	*	Intron	CTC-461H2.2	11377	5_Strong_Enhancer	NC-INO80
INO80_HepG2_peaks_11506	chr19	33532005	33533001	997	*	Intron	CTC-461H2.2	9915	4_Strong_Enhancer	Canonical INO80
INO80_HepG2_peaks_11507	chr19	33554567	33556746	2180	*	Promoter	RHPN2	135	2_Weak_Promoter	Canonical INO80
INO80_HepG2_peaks_11508	chr19	33571762	33572289	528	*	Promoter	GPATCH1	218	1_Active_Promoter	Canonical INO80
INO80_HepG2_peaks_11509	chr19	33667353	33668558	1206	*	Promoter	AC008738.2	20	1_Active_Promoter	Canonical INO80
INO80_HepG2_peaks_1151	chr1	110161460	110161677	218	*	Promoter	AMPD2	555	1_Active_Promoter	Canonical INO80
INO80_HepG2_peaks_11510	chr19	33684671	33685052	382	*	Promoter	LRP3	626	2_Weak_Promoter	NC-INO80
INO80_HepG2_peaks_11511	chr19	33685719	33686373	655	*	Promoter	LRP3	554	1_Active_Promoter	Canonical INO80
INO80_HepG2_peaks_11512	chr19	33688676	33688954	279	*	Intron	LRP3	1171	4_Strong_Enhancer	Canonical INO80
INO80_HepG2_peaks_11513	chr19	33738253	33738425	173	*	Distal	SLC7A10	21581	2_Weak_Promoter	NC-INO80
INO80_HepG2_peaks_11514	chr19	33740223	33740566	344	*	Distal	SLC7A10	23636	4_Strong_Enhancer	Canonical INO80
INO80_HepG2_peaks_11515	chr19	33766849	33767370	522	*	Distal	CTD-2540B15.12	9533	4_Strong_Enhancer	Canonical INO80
INO80_HepG2_peaks_11516	chr19	33769362	33769535	174	*	Distal	CTD-2540B15.12	7194	4_Strong_Enhancer	Canonical INO80
INO80_HepG2_peaks_11517	chr19	33784475	33785121	647	*	Distal	CTD-2540B15.11	6039	4_Strong_Enhancer	Canonical INO80
INO80_HepG2_peaks_11518	chr19	33789331	33789577	247	*	Distal	CTD-2540B15.11	1383	2_Weak_Promoter	Canonical INO80
INO80_HepG2_peaks_11519	chr19	33790841	33792481	1641	*	Promoter	CTD-2540B15.7	521	1_Active_Promoter	Canonical INO80
INO80_HepG2_peaks_1152	chr1	110162459	110163619	1161	*	Promoter	AMPD2	188	1_Active_Promoter	Canonical INO80
INO80_HepG2_peaks_11520	chr19	33793036	33795695	2660	*	Promoter	CEBPA-AS1	387	4_Strong_Enhancer	Canonical INO80
INO80_HepG2_peaks_11521	chr19	33864071	33865091	1021	*	Promoter	CEBPG	343	1_Active_Promoter	Canonical INO80
INO80_HepG2_peaks_11522	chr19	33883155	33883839	685	*	Intron	PEPD	2554	4_Strong_Enhancer	Canonical INO80
INO80_HepG2_peaks_11523	chr19	33885203	33885617	415	*	Promoter	PEPD	641	4_Strong_Enhancer	Canonical INO80
INO80_HepG2_peaks_11524	chr19	33888078	33888437	360	*	Intron	PEPD	2201	4_Strong_Enhancer	Canonical INO80
INO80_HepG2_peaks_11525	chr19	33894004	33894614	611	*	Intron	PEPD	8253	4_Strong_Enhancer	Canonical INO80
INO80_HepG2_peaks_11526	chr19	34012159	34012790	632	*	Promoter	PEPD	217	1_Active_Promoter	Canonical INO80
INO80_HepG2_peaks_11527	chr19	34112279	34114346	2068	*	Promoter	CHST8	420	3_Poised_Promoter	NC-INO80
INO80_HepG2_peaks_11528	chr19	34269057	34269216	160	*	Distal	KCTD15	17699	8_Insulator	Canonical INO80
INO80_HepG2_peaks_11529	chr19	34285688	34289056	3369	*	Promoter	KCTD15	11	1_Active_Promoter	Canonical INO80
INO80_HepG2_peaks_1153	chr1	110198878	110199102	225	*	Promoter	GSTM4	19	1_Active_Promoter	Canonical INO80
INO80_HepG2_peaks_11530	chr19	34310667	34311429	763	*	Distal	KCTD15	6330	2_Weak_Promoter	Canonical INO80
INO80_HepG2_peaks_11531	chr19	34397322	34397890	569	*	Promoter	CTC-526N19.1	347	12_Repressed	NC-INO80
INO80_HepG2_peaks_11532	chr19	34625332	34625741	410	*	Distal	CHCHD2P3	7656	1_Active_Promoter	Canonical INO80
INO80_HepG2_peaks_11533	chr19	34662676	34664434	1759	*	Promoter	LSM14A	5	1_Active_Promoter	Canonical INO80
INO80_HepG2_peaks_11534	chr19	34664956	34665113	158	*	Intron	LSM14A	1469	2_Weak_Promoter	Canonical INO80
INO80_HepG2_peaks_11535	chr19	34745219	34746276	1058	*	Promoter	KIAA0355	243	1_Active_Promoter	Canonical INO80
INO80_HepG2_peaks_11536	chr19	34850029	34850557	529	*	Promoter	AC010504.2	21	6_Weak_Enhancer	Canonical INO80
INO80_HepG2_peaks_11537	chr19	34855842	34856765	924	*	Promoter	GPI	154	1_Active_Promoter	Canonical INO80
INO80_HepG2_peaks_11538	chr19	34895143	34895817	675	*	Promoter	PDCD2L	148	1_Active_Promoter	Canonical INO80
INO80_HepG2_peaks_11539	chr19	34919011	34919790	780	*	Promoter	UBA2	9	1_Active_Promoter	Canonical INO80
INO80_HepG2_peaks_1154	chr1	110282497	110283227	731	*	Promoter	GSTM3	58	1_Active_Promoter	Canonical INO80
INO80_HepG2_peaks_11540	chr19	34971846	34974656	2811	*	Promoter	WTIP	179	2_Weak_Promoter	Canonical INO80
INO80_HepG2_peaks_11541	chr19	35164797	35164951	155	*	Intron	SCGB2B2	1727	4_Strong_Enhancer	Canonical INO80
INO80_HepG2_peaks_11542	chr19	35224033	35225444	1412	*	Promoter	CTD-2553L13.10	1	1_Active_Promoter	Canonical INO80
INO80_HepG2_peaks_11543	chr19	35329617	35330512	896	*	Promoter	CTC-523E23.5	19	2_Weak_Promoter	Canonical INO80
INO80_HepG2_peaks_11544	chr19	35417729	35418250	522	*	Promoter	ZNF30	39	1_Active_Promoter	Canonical INO80
INO80_HepG2_peaks_11545	chr19	35454434	35455341	908	*	Promoter	ZNF792	63	1_Active_Promoter	Canonical INO80
INO80_HepG2_peaks_11546	chr19	35485671	35486404	734	*	Promoter	GRAMD1A	347	4_Strong_Enhancer	Canonical INO80
INO80_HepG2_peaks_11547	chr19	35490781	35491909	1129	*	Promoter	GRAMD1A	12	2_Weak_Promoter	Canonical INO80
INO80_HepG2_peaks_11548	chr19	35496862	35497058	197	*	Intron	GRAMD1A	3614	4_Strong_Enhancer	Canonical INO80
INO80_HepG2_peaks_11549	chr19	35520755	35522053	1299	*	Promoter	SCN1B	181	2_Weak_Promoter	Canonical INO80
INO80_HepG2_peaks_1155	chr1	110452788	110454546	1759	*	Promoter	CSF1	57	1_Active_Promoter	Canonical INO80
INO80_HepG2_peaks_11550	chr19	35530586	35533079	2494	*	Promoter	HPN	420	1_Active_Promoter	Canonical INO80
INO80_HepG2_peaks_11551	chr19	35598608	35598755	148	*	Distal	HPN-AS1	1471	5_Strong_Enhancer	NC-INO80
INO80_HepG2_peaks_11552	chr19	35644829	35644976	148	*	Promoter	FXYD5	728	3_Poised_Promoter	NC-INO80
INO80_HepG2_peaks_11553	chr19	35738805	35740857	2053	*	Promoter	LSR	47	1_Active_Promoter	Canonical INO80
INO80_HepG2_peaks_11554	chr19	35757813	35758787	975	*	Promoter	LSR	899	1_Active_Promoter	Canonical INO80
INO80_HepG2_peaks_11555	chr19	35760342	35761026	685	*	Promoter	USF2	178	1_Active_Promoter	Canonical INO80
INO80_HepG2_peaks_11556	chr19	35772912	35773132	221	*	Promoter	HAMP	224	4_Strong_Enhancer	NC-INO80
INO80_HepG2_peaks_11557	chr19	36000747	36001153	407	*	Promoter	DMKN	160	1_Active_Promoter	Canonical INO80
INO80_HepG2_peaks_11558	chr19	36025128	36025454	327	*	Promoter	GAPDHS	932	2_Weak_Promoter	NC-INO80
INO80_HepG2_peaks_11559	chr19	36036120	36036960	841	*	Promoter	TMEM147	0	1_Active_Promoter	Canonical INO80
INO80_HepG2_peaks_1156	chr1	110502319	110502486	168	*	Distal	AHCYL1	24903	4_Strong_Enhancer	NC-INO80
INO80_HepG2_peaks_11560	chr19	36095846	36096091	246	*	Distal	AC002115.5	7157	4_Strong_Enhancer	Canonical INO80
INO80_HepG2_peaks_11561	chr19	36103735	36103882	148	*	Promoter	HAUS5	104	1_Active_Promoter	Canonical INO80
INO80_HepG2_peaks_11562	chr19	36119321	36120155	835	*	Promoter	RBM42	191	1_Active_Promoter	Canonical INO80
INO80_HepG2_peaks_11563	chr19	36134054	36134669	616	*	Promoter	ETV2	204	1_Active_Promoter	Canonical INO80
INO80_HepG2_peaks_11564	chr19	36135580	36135914	335	*	Exon	ETV2	1177	1_Active_Promoter	Canonical INO80
INO80_HepG2_peaks_11565	chr19	36192927	36193185	259	*	Distal	ZBTB32	2370	1_Active_Promoter	Canonical INO80
INO80_HepG2_peaks_11566	chr19	36207169	36209802	2634	*	Promoter	KMT2B	433	1_Active_Promoter	Canonical INO80
INO80_HepG2_peaks_11567	chr19	36210570	36210743	174	*	Intron	KMT2B	1145	1_Active_Promoter	Canonical INO80
INO80_HepG2_peaks_11568	chr19	36230913	36232205	1293	*	Promoter	IGFLR1	60	1_Active_Promoter	Canonical INO80
INO80_HepG2_peaks_11569	chr19	36235971	36236279	309	*	Promoter	U2AF1L4	46	1_Active_Promoter	Canonical INO80
INO80_HepG2_peaks_1157	chr1	110527453	110528015	563	*	Promoter	AHCYL1	95	1_Active_Promoter	Canonical INO80
INO80_HepG2_peaks_11570	chr19	36249070	36249380	311	*	Promoter	PROSER3	123	1_Active_Promoter	Canonical INO80
INO80_HepG2_peaks_11571	chr19	36266329	36266662	334	*	Promoter	ARHGAP33	6	2_Weak_Promoter	Canonical INO80
INO80_HepG2_peaks_11572	chr19	36351831	36351978	148	*	Exon	KIRREL2	3894	2_Weak_Promoter	Canonical INO80
INO80_HepG2_peaks_11573	chr19	36359296	36359469	174	*	Promoter	APLP1	33	2_Weak_Promoter	Canonical INO80
INO80_HepG2_peaks_11574	chr19	36360072	36360326	255	*	Promoter	NPHS1	8	6_Weak_Enhancer	NC-INO80
INO80_HepG2_peaks_11575	chr19	36390294	36391727	1434	*	Promoter	NFKBID	366	1_Active_Promoter	Canonical INO80
INO80_HepG2_peaks_11576	chr19	36422249	36422528	280	*	Distal	LRFN3	3869	6_Weak_Enhancer	Canonical INO80
INO80_HepG2_peaks_11577	chr19	36426528	36427735	1208	*	Promoter	LRFN3	534	2_Weak_Promoter	Canonical INO80
INO80_HepG2_peaks_11578	chr19	36449946	36450622	677	*	Distal	AF038458.5	1127	8_Insulator	NC-INO80
INO80_HepG2_peaks_11579	chr19	36477806	36478445	640	*	Distal	SDHAF1	7973	2_Weak_Promoter	Canonical INO80
INO80_HepG2_peaks_1158	chr1	110577145	110577620	476	*	Promoter	STRIP1	126	1_Active_Promoter	Canonical INO80
INO80_HepG2_peaks_11580	chr19	36485746	36486345	600	*	Promoter	SDHAF1	53	1_Active_Promoter	Canonical INO80
INO80_HepG2_peaks_11581	chr19	36544773	36546145	1373	*	Promoter	THAP8	154	1_Active_Promoter	Canonical INO80
INO80_HepG2_peaks_11582	chr19	36605253	36606852	1600	*	Promoter	POLR2I	40	1_Active_Promoter	Canonical INO80
INO80_HepG2_peaks_11583	chr19	36611553	36611728	176	*	Promoter	TBCB	254	1_Active_Promoter	Canonical INO80
INO80_HepG2_peaks_11584	chr19	36618622	36619288	667	*	Distal	TBCB	6156	1_Active_Promoter	Canonical INO80
INO80_HepG2_peaks_11585	chr19	36630908	36632084	1177	*	Promoter	CAPNS1	11	1_Active_Promoter	Canonical INO80
INO80_HepG2_peaks_11586	chr19	36705674	36706837	1164	*	Promoter	ZNF146	218	1_Active_Promoter	Canonical INO80
INO80_HepG2_peaks_11587	chr19	36869686	36870309	624	*	Promoter	ZFP14	101	1_Active_Promoter	Canonical INO80
INO80_HepG2_peaks_11588	chr19	36909669	36909859	191	*	Promoter	ZFP82	204	1_Active_Promoter	Canonical INO80
INO80_HepG2_peaks_11589	chr19	36980540	36980784	245	*	Promoter	ZNF566	98	1_Active_Promoter	Canonical INO80
INO80_HepG2_peaks_1159	chr1	110626706	110627424	719	*	Intron	LINC01397	1753	2_Weak_Promoter	NC-INO80
INO80_HepG2_peaks_11590	chr19	37018925	37019921	997	*	Promoter	ZNF260	136	1_Active_Promoter	Canonical INO80
INO80_HepG2_peaks_11591	chr19	37063951	37064808	858	*	Promoter	ZNF529-AS1	57	1_Active_Promoter	Canonical INO80
INO80_HepG2_peaks_11592	chr19	37095746	37096637	892	*	Promoter	ZNF529	11	1_Active_Promoter	Canonical INO80
INO80_HepG2_peaks_11593	chr19	37157708	37158403	696	*	Promoter	ZNF461	298	1_Active_Promoter	Canonical INO80
INO80_HepG2_peaks_11594	chr19	37329048	37329856	809	*	Promoter	ZNF790	164	1_Active_Promoter	Canonical INO80
INO80_HepG2_peaks_11595	chr19	37568900	37569159	260	*	Promoter	ZNF420	288	1_Active_Promoter	Canonical INO80
INO80_HepG2_peaks_11596	chr19	37663430	37663966	537	*	Promoter	ZNF585A	53	1_Active_Promoter	Canonical INO80
INO80_HepG2_peaks_11597	chr19	37708832	37709035	204	*	Promoter	ZNF383	103	1_Active_Promoter	Canonical INO80
INO80_HepG2_peaks_11598	chr19	37808807	37809149	343	*	Promoter	HKR1	35	1_Active_Promoter	Canonical INO80
INO80_HepG2_peaks_11599	chr19	37861960	37862388	429	*	Promoter	ZNF527	76	1_Active_Promoter	Canonical INO80
INO80_HepG2_peaks_116	chr1	2479758	2480640	883	*	Distal	RP3-395M20.12	2293	1_Active_Promoter	Canonical INO80
INO80_HepG2_peaks_1160	chr1	110692931	110693463	533	*	Promoter	SLC6A17	87	13_Heterochrom/lo	NC-INO80
INO80_HepG2_peaks_11600	chr19	37959962	37960333	372	*	Promoter	ZNF569	22	1_Active_Promoter	Canonical INO80
INO80_HepG2_peaks_11601	chr19	38085239	38085571	333	*	Promoter	ZNF571	239	1_Active_Promoter	Canonical INO80
INO80_HepG2_peaks_11602	chr19	38145592	38147308	1717	*	Promoter	ZFP30	80	1_Active_Promoter	Canonical INO80
INO80_HepG2_peaks_11603	chr19	38182767	38183442	676	*	Promoter	ZNF781	27	1_Active_Promoter	Canonical INO80
INO80_HepG2_peaks_11604	chr19	38210154	38210597	444	*	Promoter	ZNF607	246	1_Active_Promoter	Canonical INO80
INO80_HepG2_peaks_11605	chr19	38270029	38270182	154	*	Promoter	ZNF573	85	1_Active_Promoter	Canonical INO80
INO80_HepG2_peaks_11606	chr19	38397339	38398214	876	*	Promoter	SIPA1L3	89	1_Active_Promoter	Canonical INO80
INO80_HepG2_peaks_11607	chr19	38422805	38423054	250	*	Promoter	SIPA1L3	54	1_Active_Promoter	Canonical INO80
INO80_HepG2_peaks_11608	chr19	38714609	38715149	541	*	Promoter	DPF1	8	2_Weak_Promoter	Canonical INO80
INO80_HepG2_peaks_11609	chr19	38719273	38719533	261	*	Promoter	DPF1	68	2_Weak_Promoter	NC-INO80
INO80_HepG2_peaks_1161	chr1	110752188	110754119	1932	*	Promoter	KCNC4-AS1	542	2_Weak_Promoter	Canonical INO80
INO80_HepG2_peaks_11610	chr19	38806342	38806569	228	*	Promoter	YIF1B	14	2_Weak_Promoter	Canonical INO80
INO80_HepG2_peaks_11611	chr19	38810099	38811344	1246	*	Promoter	KCNK6	159	2_Weak_Promoter	NC-INO80
INO80_HepG2_peaks_11612	chr19	38851711	38853509	1799	*	Promoter	AC005625.1	511	2_Weak_Promoter	Canonical INO80
INO80_HepG2_peaks_11613	chr19	38864904	38865817	914	*	Promoter	PSMD8	35	1_Active_Promoter	Canonical INO80
INO80_HepG2_peaks_11614	chr19	38885397	38886842	1446	*	Exon	SPRED3	3486	12_Repressed	NC-INO80
INO80_HepG2_peaks_11615	chr19	38893202	38894514	1313	*	Promoter	FAM98C	29	1_Active_Promoter	Canonical INO80
INO80_HepG2_peaks_11616	chr19	39056011	39056682	672	*	Exon	RYR1	1218	13_Heterochrom/lo	NC-INO80
INO80_HepG2_peaks_11617	chr19	39086949	39087125	177	*	Promoter	CTB-186G2.1	49	2_Weak_Promoter	NC-INO80
INO80_HepG2_peaks_11618	chr19	39109233	39110181	949	*	Promoter	EIF3K	12	1_Active_Promoter	Canonical INO80
INO80_HepG2_peaks_11619	chr19	39138056	39139778	1723	*	Promoter	ACTN4	82	1_Active_Promoter	Canonical INO80
INO80_HepG2_peaks_1162	chr1	110873651	110873891	241	*	Intron	RBM15	7354	5_Strong_Enhancer	Canonical INO80
INO80_HepG2_peaks_11620	chr19	39140303	39141915	1613	*	Intron	ACTN4	2274	1_Active_Promoter	Canonical INO80
INO80_HepG2_peaks_11621	chr19	39143028	39143501	474	*	Intron	ACTN4	4429	4_Strong_Enhancer	Canonical INO80
INO80_HepG2_peaks_11622	chr19	39146833	39147153	321	*	Intron	ACTN4	8158	4_Strong_Enhancer	Canonical INO80
INO80_HepG2_peaks_11623	chr19	39148686	39149285	600	*	Intron	ACTN4	10150	4_Strong_Enhancer	Canonical INO80
INO80_HepG2_peaks_11624	chr19	39174557	39175175	619	*	Intron	CTB-186G2.4	9377	4_Strong_Enhancer	Canonical INO80
INO80_HepG2_peaks_11625	chr19	39176559	39176771	213	*	Intron	CTB-186G2.4	7578	4_Strong_Enhancer	NC-INO80
INO80_HepG2_peaks_11626	chr19	39190980	39192685	1706	*	Intron	ACTN4	6947	4_Strong_Enhancer	Canonical INO80
INO80_HepG2_peaks_11627	chr19	39212954	39213101	148	*	Intron	ACTN4	1767	4_Strong_Enhancer	Canonical INO80
INO80_HepG2_peaks_11628	chr19	39220544	39220695	152	*	Exon	ACTN4	1832	8_Insulator	Canonical INO80
INO80_HepG2_peaks_11629	chr19	39227912	39228201	290	*	Promoter	CAPN12	423	2_Weak_Promoter	NC-INO80
INO80_HepG2_peaks_1163	chr1	110880433	110883581	3149	*	Promoter	RBM15	60	1_Active_Promoter	Canonical INO80
INO80_HepG2_peaks_11630	chr19	39250575	39250794	220	*	Intron	CAPN12	9857	4_Strong_Enhancer	Canonical INO80
INO80_HepG2_peaks_11631	chr19	39253898	39254255	358	*	Intron	CAPN12	6465	1_Active_Promoter	Canonical INO80
INO80_HepG2_peaks_11632	chr19	39254825	39254973	149	*	Intron	CAPN12	5642	4_Strong_Enhancer	Canonical INO80
INO80_HepG2_peaks_11633	chr19	39310248	39310447	200	*	Promoter	AC104534.2	456	5_Strong_Enhancer	Canonical INO80
INO80_HepG2_peaks_11634	chr19	39321590	39323818	2229	*	Promoter	ECH1	57	1_Active_Promoter	Canonical INO80
INO80_HepG2_peaks_11635	chr19	39327656	39328805	1150	*	Promoter	HNRNPL	3	5_Strong_Enhancer	Canonical INO80
INO80_HepG2_peaks_11636	chr19	39339346	39340787	1442	*	Promoter	HNRNPL	56	1_Active_Promoter	Canonical INO80
INO80_HepG2_peaks_11637	chr19	39341641	39342118	478	*	Promoter	HNRNPL	82	4_Strong_Enhancer	Canonical INO80
INO80_HepG2_peaks_11638	chr19	39390056	39390831	776	*	Promoter	SIRT2	17	1_Active_Promoter	Canonical INO80
INO80_HepG2_peaks_11639	chr19	39421074	39421392	319	*	Promoter	MRPS12	43	1_Active_Promoter	Canonical INO80
INO80_HepG2_peaks_1164	chr1	110949803	110950609	807	*	Promoter	LAMTOR5-AS1	41	1_Active_Promoter	Canonical INO80
INO80_HepG2_peaks_11640	chr19	39465704	39467376	1673	*	Promoter	FBXO17	7	1_Active_Promoter	Canonical INO80
INO80_HepG2_peaks_11641	chr19	39616332	39617267	936	*	Promoter	PAK4	323	1_Active_Promoter	Canonical INO80
INO80_HepG2_peaks_11642	chr19	39635848	39636219	372	*	Intron	CTC-218B8.3	8928	1_Active_Promoter	Canonical INO80
INO80_HepG2_peaks_11643	chr19	39694157	39695072	916	*	Promoter	SYCN	289	11_Weak_Txn	NC-INO80
INO80_HepG2_peaks_11644	chr19	39811102	39811297	196	*	Promoter	CTC-246B18.8	296	2_Weak_Promoter	NC-INO80
INO80_HepG2_peaks_11645	chr19	39832289	39832794	506	*	Promoter	CTC-246B18.10	41	2_Weak_Promoter	Canonical INO80
INO80_HepG2_peaks_11646	chr19	39881076	39882232	1157	*	Promoter	PAF1	65	1_Active_Promoter	Canonical INO80
INO80_HepG2_peaks_11647	chr19	39888283	39889687	1405	*	Exon	MED29	6931	4_Strong_Enhancer	Canonical INO80
INO80_HepG2_peaks_11648	chr19	39892272	39893360	1089	*	Distal	ZFP36	4634	4_Strong_Enhancer	Canonical INO80
INO80_HepG2_peaks_11649	chr19	39897153	39899288	2136	*	Promoter	ZFP36	139	1_Active_Promoter	Canonical INO80
INO80_HepG2_peaks_1165	chr1	111149281	111149955	675	*	Promoter	KCNA2	430	3_Poised_Promoter	NC-INO80
INO80_HepG2_peaks_11650	chr19	39900084	39900924	841	*	Promoter	MIR4530	184	1_Active_Promoter	Canonical INO80
INO80_HepG2_peaks_11651	chr19	39901960	39902165	206	*	Distal	PLEKHG2	1160	4_Strong_Enhancer	Canonical INO80
INO80_HepG2_peaks_11652	chr19	39902711	39903635	925	*	Promoter	PLEKHG2	49	1_Active_Promoter	Canonical INO80
INO80_HepG2_peaks_11653	chr19	39904193	39904400	208	*	Promoter	PLEKHG2	6	1_Active_Promoter	Canonical INO80
INO80_HepG2_peaks_11654	chr19	39919297	39919495	199	*	Distal	PLEKHG2	3983	4_Strong_Enhancer	Canonical INO80
INO80_HepG2_peaks_11655	chr19	39922550	39922974	425	*	Distal	RPS16	1636	11_Weak_Txn	Canonical INO80
INO80_HepG2_peaks_11656	chr19	39925629	39926583	955	*	Promoter	RPS16	236	1_Active_Promoter	Canonical INO80
INO80_HepG2_peaks_11657	chr19	39935281	39936719	1439	*	Promoter	SUPT5H	183	1_Active_Promoter	Canonical INO80
INO80_HepG2_peaks_11658	chr19	39971368	39971970	603	*	Promoter	TIMM50	99	1_Active_Promoter	Canonical INO80
INO80_HepG2_peaks_11659	chr19	39988715	39991364	2650	*	Promoter	DLL3	429	3_Poised_Promoter	Canonical INO80
INO80_HepG2_peaks_1166	chr1	111505287	111506665	1379	*	Promoter	RP11-96K19.5	50	1_Active_Promoter	Canonical INO80
INO80_HepG2_peaks_11660	chr19	39993350	39993612	263	*	Exon	DLL3	3871	3_Poised_Promoter	Canonical INO80
INO80_HepG2_peaks_11661	chr19	39996998	39998613	1616	*	Exon	SELV	7945	2_Weak_Promoter	Canonical INO80
INO80_HepG2_peaks_11662	chr19	40023126	40023441	316	*	Promoter	EID2B	197	1_Active_Promoter	Canonical INO80
INO80_HepG2_peaks_11663	chr19	40030155	40030755	601	*	Promoter	EID2	412	1_Active_Promoter	Canonical INO80
INO80_HepG2_peaks_11664	chr19	40336789	40337082	294	*	Promoter	FBL	31	1_Active_Promoter	Canonical INO80
INO80_HepG2_peaks_11665	chr19	40377561	40378033	473	*	Promoter	FCGBP	132	4_Strong_Enhancer	Canonical INO80
INO80_HepG2_peaks_11666	chr19	40392852	40393177	326	*	Intron	FCGBP	3302	4_Strong_Enhancer	Canonical INO80
INO80_HepG2_peaks_11667	chr19	40394042	40394235	194	*	Intron	FCGBP	2178	4_Strong_Enhancer	Canonical INO80
INO80_HepG2_peaks_11668	chr19	40476515	40476942	428	*	Promoter	PSMC4	181	1_Active_Promoter	Canonical INO80
INO80_HepG2_peaks_11669	chr19	40502788	40503324	537	*	Promoter	ZNF546	27	1_Active_Promoter	Canonical INO80
INO80_HepG2_peaks_1167	chr1	111682138	111683291	1154	*	Promoter	DRAM2	0	1_Active_Promoter	Canonical INO80
INO80_HepG2_peaks_11670	chr19	40561782	40561979	198	*	Promoter	ZNF780B	130	1_Active_Promoter	Canonical INO80
INO80_HepG2_peaks_11671	chr19	40624630	40624783	154	*	Distal	VN1R96P	3366	11_Weak_Txn	Canonical INO80
INO80_HepG2_peaks_11672	chr19	40697020	40697249	230	*	Promoter	MAP3K10	514	1_Active_Promoter	Canonical INO80
INO80_HepG2_peaks_11673	chr19	40732210	40732822	613	*	Promoter	CNTD2	45	2_Weak_Promoter	Canonical INO80
INO80_HepG2_peaks_11674	chr19	40790719	40791873	1155	*	Promoter	AKT2	3	1_Active_Promoter	Canonical INO80
INO80_HepG2_peaks_11675	chr19	40909593	40910162	570	*	Intron	PRX	4270	2_Weak_Promoter	Canonical INO80
INO80_HepG2_peaks_11676	chr19	40926720	40927427	708	*	Distal	SERTAD1	4856	1_Active_Promoter	Canonical INO80
INO80_HepG2_peaks_11677	chr19	40931243	40931705	463	*	Promoter	SERTAD1	455	1_Active_Promoter	Canonical INO80
INO80_HepG2_peaks_11678	chr19	40939382	40940146	765	*	Distal	SERTAD3	7525	1_Active_Promoter	Canonical INO80
INO80_HepG2_peaks_11679	chr19	40949203	40949427	225	*	Promoter	CTC-492K19.4	25	2_Weak_Promoter	Canonical INO80
INO80_HepG2_peaks_1168	chr1	111781112	111781382	271	*	Promoter	CHI3L2	299	4_Strong_Enhancer	Canonical INO80
INO80_HepG2_peaks_11680	chr19	40950412	40951164	753	*	Promoter	SERTAD3	174	1_Active_Promoter	Canonical INO80
INO80_HepG2_peaks_11681	chr19	40971115	40971669	555	*	Promoter	BLVRB	247	1_Active_Promoter	Canonical INO80
INO80_HepG2_peaks_11682	chr19	40973147	40973400	254	*	Promoter	SPTBN4	145	3_Poised_Promoter	NC-INO80
INO80_HepG2_peaks_11683	chr19	41024906	41026947	2042	*	Exon	SPTBN4	7403	13_Heterochrom/lo	NC-INO80
INO80_HepG2_peaks_11684	chr19	41035246	41035427	182	*	Intron	SPTBN4	1056	2_Weak_Promoter	Canonical INO80
INO80_HepG2_peaks_11685	chr19	41059793	41060860	1068	*	Exon	SPTBN4	16616	12_Repressed	NC-INO80
INO80_HepG2_peaks_11686	chr19	41073656	41074132	477	*	Exon	SPTBN4	3048	3_Poised_Promoter	NC-INO80
INO80_HepG2_peaks_11687	chr19	41082774	41082948	175	*	Promoter	SHKBP1	37	1_Active_Promoter	Canonical INO80
INO80_HepG2_peaks_11688	chr19	41107349	41107693	345	*	Promoter	LTBP4	242	2_Weak_Promoter	Canonical INO80
INO80_HepG2_peaks_11689	chr19	41109662	41109859	198	*	Intron	LTBP4	2481	2_Weak_Promoter	Canonical INO80
INO80_HepG2_peaks_1169	chr1	111991336	111992528	1193	*	Promoter	WDR77	63	1_Active_Promoter	Canonical INO80
INO80_HepG2_peaks_11690	chr19	41111239	41111803	565	*	Promoter	LTBP4	848	2_Weak_Promoter	Canonical INO80
INO80_HepG2_peaks_11691	chr19	41120536	41120739	204	*	Promoter	LTBP4	537	6_Weak_Enhancer	NC-INO80
INO80_HepG2_peaks_11692	chr19	41168787	41169083	297	*	Distal	NUMBL	19822	2_Weak_Promoter	Canonical INO80
INO80_HepG2_peaks_11693	chr19	41222898	41223710	813	*	Promoter	ITPKC	294	1_Active_Promoter	Canonical INO80
INO80_HepG2_peaks_11694	chr19	41256045	41258468	2424	*	Promoter	SNRPA	51	1_Active_Promoter	Canonical INO80
INO80_HepG2_peaks_11695	chr19	41282970	41284573	1604	*	Promoter	RAB4B	347	1_Active_Promoter	Canonical INO80
INO80_HepG2_peaks_11696	chr19	41303930	41305739	1810	*	Promoter	EGLN2	64	1_Active_Promoter	Canonical INO80
INO80_HepG2_peaks_11697	chr19	41698968	41699563	596	*	Promoter	CYP2S1	111	2_Weak_Promoter	NC-INO80
INO80_HepG2_peaks_11698	chr19	41731886	41732868	983	*	Promoter	AXL	280	1_Active_Promoter	Canonical INO80
INO80_HepG2_peaks_11699	chr19	41768486	41772083	3598	*	Promoter	HNRNPUL1	5	1_Active_Promoter	Canonical INO80
INO80_HepG2_peaks_117	chr1	2517684	2518804	1121	*	Promoter	FAM213B	5	1_Active_Promoter	Canonical INO80
INO80_HepG2_peaks_1170	chr1	112050534	112050706	173	*	Intron	TMIGD3	4508	1_Active_Promoter	Canonical INO80
INO80_HepG2_peaks_11700	chr19	41816130	41816470	341	*	Promoter	CCDC97	204	1_Active_Promoter	Canonical INO80
INO80_HepG2_peaks_11701	chr19	41827507	41828437	931	*	Intron	CCDC97	2332	4_Strong_Enhancer	Canonical INO80
INO80_HepG2_peaks_11702	chr19	41858367	41860029	1663	*	Promoter	TGFB1	615	1_Active_Promoter	Canonical INO80
INO80_HepG2_peaks_11703	chr19	41869904	41870587	684	*	Promoter	B9D2	165	1_Active_Promoter	Canonical INO80
INO80_HepG2_peaks_11704	chr19	41882417	41882819	403	*	Promoter	TMEM91	17	2_Weak_Promoter	Canonical INO80
INO80_HepG2_peaks_11705	chr19	41903103	41904075	973	*	Promoter	BCKDHA	102	1_Active_Promoter	Canonical INO80
INO80_HepG2_peaks_11706	chr19	41945596	41945811	216	*	Promoter	ATP5SL	95	1_Active_Promoter	Canonical INO80
INO80_HepG2_peaks_11707	chr19	42363759	42365067	1309	*	Promoter	RPS19	84	1_Active_Promoter	Canonical INO80
INO80_HepG2_peaks_11708	chr19	42374449	42374672	224	*	Intron	CD79A	6627	9_Txn_Transition	Canonical INO80
INO80_HepG2_peaks_11709	chr19	42375722	42375968	247	*	Exon	CD79A	5342	9_Txn_Transition	Canonical INO80
INO80_HepG2_peaks_1171	chr1	112078039	112078819	781	*	Intron	RAP1A	6408	4_Strong_Enhancer	Canonical INO80
INO80_HepG2_peaks_11710	chr19	42386189	42388610	2422	*	Promoter	ARHGEF1	105	2_Weak_Promoter	Canonical INO80
INO80_HepG2_peaks_11711	chr19	42392139	42392316	178	*	Intron	ARHGEF1	3710	4_Strong_Enhancer	Canonical INO80
INO80_HepG2_peaks_11712	chr19	42432020	42433277	1258	*	Promoter	ARHGEF1	91	3_Poised_Promoter	NC-INO80
INO80_HepG2_peaks_11713	chr19	42462858	42463533	676	*	Promoter	RABAC1	127	1_Active_Promoter	Canonical INO80
INO80_HepG2_peaks_11714	chr19	42503189	42503560	372	*	Exon	ATP1A3	1723	12_Repressed	NC-INO80
INO80_HepG2_peaks_11715	chr19	42579403	42580753	1351	*	Promoter	ZNF574	237	1_Active_Promoter	Canonical INO80
INO80_HepG2_peaks_11716	chr19	42680843	42681824	982	*	Intron	POU2F2	1154	12_Repressed	Canonical INO80
INO80_HepG2_peaks_11717	chr19	42721181	42721780	600	*	Promoter	DEDD2	338	1_Active_Promoter	Canonical INO80
INO80_HepG2_peaks_11718	chr19	42724536	42724774	239	*	Promoter	ZNF526	124	1_Active_Promoter	Canonical INO80
INO80_HepG2_peaks_11719	chr19	42746973	42748641	1669	*	Promoter	AC006486.10	878	1_Active_Promoter	Canonical INO80
INO80_HepG2_peaks_1172	chr1	112162389	112162993	605	*	Promoter	RAP1A	284	1_Active_Promoter	Canonical INO80
INO80_HepG2_peaks_11720	chr19	42751533	42751682	150	*	Intron	ERF	2714	9_Txn_Transition	NC-INO80
INO80_HepG2_peaks_11721	chr19	42757136	42759579	2444	*	Promoter	ERF	304	1_Active_Promoter	Canonical INO80
INO80_HepG2_peaks_11722	chr19	42772097	42772357	261	*	Promoter	CIC	459	4_Strong_Enhancer	Canonical INO80
INO80_HepG2_peaks_11723	chr19	42773439	42773590	152	*	Promoter	CIC	136	2_Weak_Promoter	Canonical INO80
INO80_HepG2_peaks_11724	chr19	42784050	42784995	946	*	Promoter	CIC	376	1_Active_Promoter	Canonical INO80
INO80_HepG2_peaks_11725	chr19	42785832	42785991	160	*	Intron	CIC	1765	1_Active_Promoter	Canonical INO80
INO80_HepG2_peaks_11726	chr19	42787740	42787921	182	*	Promoter	CIC	339	4_Strong_Enhancer	Canonical INO80
INO80_HepG2_peaks_11727	chr19	42806609	42806865	257	*	Promoter	PAFAH1B3	12	1_Active_Promoter	Canonical INO80
INO80_HepG2_peaks_11728	chr19	42817275	42817849	575	*	Promoter	TMEM145	31	2_Weak_Promoter	Canonical INO80
INO80_HepG2_peaks_11729	chr19	42830334	42830604	271	*	Promoter	MEGF8	71	1_Active_Promoter	Canonical INO80
INO80_HepG2_peaks_1173	chr1	112281232	112283225	1994	*	Promoter	FAM212B	180	2_Weak_Promoter	Canonical INO80
INO80_HepG2_peaks_11730	chr19	42891122	42891816	695	*	Intron	CNFN	2948	2_Weak_Promoter	Canonical INO80
INO80_HepG2_peaks_11731	chr19	42905707	42906541	835	*	Promoter	LIPE-AS1	388	3_Poised_Promoter	NC-INO80
INO80_HepG2_peaks_11732	chr19	42937626	42937832	207	*	Intron	LIPE	6149	4_Strong_Enhancer	Canonical INO80
INO80_HepG2_peaks_11733	chr19	42992667	42992895	229	*	Intron	CTB-50E14.5	2913	4_Strong_Enhancer	Canonical INO80
INO80_HepG2_peaks_11734	chr19	44007948	44009310	1363	*	Promoter	PHLDB3	61	1_Active_Promoter	Canonical INO80
INO80_HepG2_peaks_11735	chr19	44030989	44031572	584	*	Promoter	ETHE1	61	1_Active_Promoter	Canonical INO80
INO80_HepG2_peaks_11736	chr19	44079215	44079861	647	*	Promoter	XRCC1	115	1_Active_Promoter	Canonical INO80
INO80_HepG2_peaks_11737	chr19	44100552	44100921	370	*	Promoter	ZNF576	7	1_Active_Promoter	Canonical INO80
INO80_HepG2_peaks_11738	chr19	44123049	44124114	1066	*	Promoter	ZNF428	167	1_Active_Promoter	Canonical INO80
INO80_HepG2_peaks_11739	chr19	44139341	44139545	205	*	Intron	CADM4	4545	1_Active_Promoter	Canonical INO80
INO80_HepG2_peaks_1174	chr1	112298226	112299038	813	*	Promoter	FAM212B	184	1_Active_Promoter	Canonical INO80
INO80_HepG2_peaks_11740	chr19	44156234	44156540	307	*	Exon	PLAUR	4335	1_Active_Promoter	Canonical INO80
INO80_HepG2_peaks_11741	chr19	44173039	44173334	296	*	Promoter	PLAUR	712	2_Weak_Promoter	Canonical INO80
INO80_HepG2_peaks_11742	chr19	44258847	44259404	558	*	Promoter	SMG9	9	1_Active_Promoter	Canonical INO80
INO80_HepG2_peaks_11743	chr19	44278183	44278734	552	*	Exon	KCNN4	2177	2_Weak_Promoter	Canonical INO80
INO80_HepG2_peaks_11744	chr19	44302819	44303196	378	*	Promoter	LYPD5	157	2_Weak_Promoter	NC-INO80
INO80_HepG2_peaks_11745	chr19	44439103	44439405	303	*	Promoter	ZNF45	154	1_Active_Promoter	Canonical INO80
INO80_HepG2_peaks_11746	chr19	44598632	44599221	590	*	Promoter	ZNF224	9	1_Active_Promoter	Canonical INO80
INO80_HepG2_peaks_11747	chr19	44645825	44646075	251	*	Promoter	ZNF234	110	1_Active_Promoter	Canonical INO80
INO80_HepG2_peaks_11748	chr19	44669242	44669444	203	*	Promoter	ZNF226	24	1_Active_Promoter	Canonical INO80
INO80_HepG2_peaks_11749	chr19	44716741	44716916	176	*	Promoter	ZNF227	50	1_Active_Promoter	Canonical INO80
INO80_HepG2_peaks_1175	chr1	112531503	112534282	2780	*	Promoter	RP11-88H9.2	23	2_Weak_Promoter	NC-INO80
INO80_HepG2_peaks_11750	chr19	45004228	45004930	703	*	Promoter	ZNF180	1	1_Active_Promoter	Canonical INO80
INO80_HepG2_peaks_11751	chr19	45116463	45117082	620	*	Promoter	IGSF23	165	4_Strong_Enhancer	Canonical INO80
INO80_HepG2_peaks_11752	chr19	45118144	45118959	816	*	Intron	IGSF23	1309	1_Active_Promoter	Canonical INO80
INO80_HepG2_peaks_11753	chr19	45146553	45148182	1630	*	Promoter	PVR	27	1_Active_Promoter	Canonical INO80
INO80_HepG2_peaks_11754	chr19	45219935	45220119	185	*	Intron	CTB-171A8.1	1873	2_Weak_Promoter	NC-INO80
INO80_HepG2_peaks_11755	chr19	45221085	45222029	945	*	Promoter	CTB-171A8.1	343	1_Active_Promoter	Canonical INO80
INO80_HepG2_peaks_11756	chr19	45228683	45228973	291	*	Promoter	snoZ6	491	4_Strong_Enhancer	Canonical INO80
INO80_HepG2_peaks_11757	chr19	45250348	45252109	1762	*	Promoter	BCL3	133	1_Active_Promoter	Canonical INO80
INO80_HepG2_peaks_11758	chr19	45281226	45281423	198	*	Promoter	CBLC	196	2_Weak_Promoter	Canonical INO80
INO80_HepG2_peaks_11759	chr19	45287844	45288041	198	*	Intron	CBLC	6814	2_Weak_Promoter	Canonical INO80
INO80_HepG2_peaks_1176	chr1	113044219	113045182	964	*	Intron	WNT2B	6697	2_Weak_Promoter	NC-INO80
INO80_HepG2_peaks_11760	chr19	45299702	45300428	727	*	Intron	BCAM	12248	4_Strong_Enhancer	Canonical INO80
INO80_HepG2_peaks_11761	chr19	45310244	45310411	168	*	Distal	BCAM	1986	6_Weak_Enhancer	Canonical INO80
INO80_HepG2_peaks_11762	chr19	45311871	45312680	810	*	Promoter	BCAM	38	1_Active_Promoter	Canonical INO80
INO80_HepG2_peaks_11763	chr19	45315260	45316015	756	*	Promoter	BCAM	765	2_Weak_Promoter	Canonical INO80
INO80_HepG2_peaks_11764	chr19	45347772	45348717	946	*	Distal	PVRL2	1185	2_Weak_Promoter	Canonical INO80
INO80_HepG2_peaks_11765	chr19	45349549	45351251	1703	*	Promoter	PVRL2	615	1_Active_Promoter	Canonical INO80
INO80_HepG2_peaks_11766	chr19	45394466	45395250	785	*	Promoter	TOMM40	362	1_Active_Promoter	Canonical INO80
INO80_HepG2_peaks_11767	chr19	45406680	45407760	1081	*	Distal	APOE	1788	1_Active_Promoter	Canonical INO80
INO80_HepG2_peaks_11768	chr19	45408267	45409822	1556	*	Promoter	APOE	1	1_Active_Promoter	Canonical INO80
INO80_HepG2_peaks_11769	chr19	45413036	45413197	162	*	Promoter	CTB-129P6.7	482	11_Weak_Txn	Canonical INO80
INO80_HepG2_peaks_1177	chr1	113050949	113052552	1604	*	Promoter	WNT2B	348	3_Poised_Promoter	Canonical INO80
INO80_HepG2_peaks_11770	chr19	45417700	45418223	524	*	Promoter	APOC1	0	1_Active_Promoter	Canonical INO80
INO80_HepG2_peaks_11771	chr19	45423747	45423925	179	*	Distal	APOC1	5708	5_Strong_Enhancer	Canonical INO80
INO80_HepG2_peaks_11772	chr19	45427432	45427720	289	*	Distal	APOC1P1	2482	4_Strong_Enhancer	Canonical INO80
INO80_HepG2_peaks_11773	chr19	45428413	45429194	782	*	Distal	APOC1P1	1255	4_Strong_Enhancer	Canonical INO80
INO80_HepG2_peaks_11774	chr19	45439743	45440122	380	*	Distal	APOC4	5560	5_Strong_Enhancer	Canonical INO80
INO80_HepG2_peaks_11775	chr19	45443529	45443883	355	*	Distal	APOC4	1786	7_Weak_Enhancer	NC-INO80
INO80_HepG2_peaks_11776	chr19	45449625	45450886	1262	*	Promoter	APOC2	202	1_Active_Promoter	Canonical INO80
INO80_HepG2_peaks_11777	chr19	45455290	45455440	151	*	Intron	CTB-129P6.11	1896	5_Strong_Enhancer	NC-INO80
INO80_HepG2_peaks_11778	chr19	45458277	45459396	1120	*	Promoter	CLPTM1	19	1_Active_Promoter	Canonical INO80
INO80_HepG2_peaks_11779	chr19	45542238	45542659	422	*	Promoter	CLASRP	114	1_Active_Promoter	Canonical INO80
INO80_HepG2_peaks_1178	chr1	113161385	113163026	1642	*	Promoter	ST7L	78	1_Active_Promoter	Canonical INO80
INO80_HepG2_peaks_11780	chr19	45578951	45579736	786	*	Promoter	ZNF296	499	1_Active_Promoter	Canonical INO80
INO80_HepG2_peaks_11781	chr19	45582212	45582841	630	*	Promoter	GEMIN7	0	1_Active_Promoter	Canonical INO80
INO80_HepG2_peaks_11782	chr19	45596210	45596763	554	*	Promoter	PPP1R37	21	1_Active_Promoter	Canonical INO80
INO80_HepG2_peaks_11783	chr19	45601289	45601559	271	*	Intron	PPP1R37	1895	4_Strong_Enhancer	Canonical INO80
INO80_HepG2_peaks_11784	chr19	45681258	45681442	185	*	Promoter	TRAPPC6A	116	1_Active_Promoter	Canonical INO80
INO80_HepG2_peaks_11785	chr19	45682325	45683363	1039	*	Promoter	BLOC1S3	80	1_Active_Promoter	Canonical INO80
INO80_HepG2_peaks_11786	chr19	45737555	45737995	441	*	Promoter	EXOC3L2	304	12_Repressed	NC-INO80
INO80_HepG2_peaks_11787	chr19	45754715	45755040	326	*	Promoter	MARK4	230	2_Weak_Promoter	Canonical INO80
INO80_HepG2_peaks_11788	chr19	45775860	45776034	175	*	Intron	MARK4	1211	4_Strong_Enhancer	Canonical INO80
INO80_HepG2_peaks_11789	chr19	45843896	45844086	191	*	Promoter	KLC3	4	2_Weak_Promoter	NC-INO80
INO80_HepG2_peaks_1179	chr1	113183151	113183417	267	*	Intron	RNU7-70P	5876	2_Weak_Promoter	Canonical INO80
INO80_HepG2_peaks_11790	chr19	45873104	45873279	176	*	Promoter	ERCC2	448	1_Active_Promoter	Canonical INO80
INO80_HepG2_peaks_11791	chr19	45873949	45874272	324	*	Promoter	ERCC2	63	1_Active_Promoter	Canonical INO80
INO80_HepG2_peaks_11792	chr19	45879316	45880056	741	*	Distal	ERCC2	5508	5_Strong_Enhancer	Canonical INO80
INO80_HepG2_peaks_11793	chr19	45908187	45909282	1096	*	Promoter	PPP1R13L	411	1_Active_Promoter	Canonical INO80
INO80_HepG2_peaks_11794	chr19	45909990	45910155	166	*	Promoter	CD3EAP	113	1_Active_Promoter	Canonical INO80
INO80_HepG2_peaks_11795	chr19	45927005	45928283	1279	*	Promoter	ERCC1	17	1_Active_Promoter	Canonical INO80
INO80_HepG2_peaks_11796	chr19	45931105	45932510	1406	*	Promoter	ERCC1	658	2_Weak_Promoter	Canonical INO80
INO80_HepG2_peaks_11797	chr19	45942774	45943386	613	*	Intron	ERCC1	10610	1_Active_Promoter	Canonical INO80
INO80_HepG2_peaks_11798	chr19	45946913	45947069	157	*	Intron	ERCC1	6989	1_Active_Promoter	Canonical INO80
INO80_HepG2_peaks_11799	chr19	45947751	45947941	191	*	Intron	ERCC1	6134	1_Active_Promoter	Canonical INO80
INO80_HepG2_peaks_118	chr1	2574307	2574595	289	*	Intron	MMEL1	10020	1_Active_Promoter	Canonical INO80
INO80_HepG2_peaks_1180	chr1	113184242	113184405	164	*	Intron	RNU7-70P	6915	11_Weak_Txn	NC-INO80
INO80_HepG2_peaks_11800	chr19	45953737	45954435	699	*	Promoter	ERCC1	101	1_Active_Promoter	Canonical INO80
[truncated: 21,667 more rows]

## Sheet: MCRS1_Peaks
name	seqnames	start	end	width	strand	type	nearestTSS	distance	chromHMM
MCRS1_HepG2_peaks_1	chr1	19868	20801	934	*	Intron	DDX11L1	8322	4_Strong_Enhancer
MCRS1_HepG2_peaks_10	chr1	839567	839805	239	*	Promoter	RP11-54O7.16	525	2_Weak_Promoter
MCRS1_HepG2_peaks_100	chr1	2138834	2140197	1364	*	Promoter	FAAP20	341	4_Strong_Enhancer
MCRS1_HepG2_peaks_1000	chr1	62901527	62903489	1963	*	Promoter	USP1	180	1_Active_Promoter
MCRS1_HepG2_peaks_10000	chr17	73497855	73498011	157	*	Exon	CASKIN2	2085	11_Weak_Txn
MCRS1_HepG2_peaks_10001	chr17	73500308	73500756	449	*	Promoter	CASKIN2	509	8_Insulator
MCRS1_HepG2_peaks_10002	chr17	73503796	73504274	479	*	Promoter	CASKIN2	101	2_Weak_Promoter
MCRS1_HepG2_peaks_10003	chr17	73507638	73508581	944	*	Intron	CASKIN2	2138	4_Strong_Enhancer
MCRS1_HepG2_peaks_10004	chr17	73511088	73513676	2589	*	Promoter	TSEN54	221	2_Weak_Promoter
MCRS1_HepG2_peaks_10005	chr17	73520815	73523107	2293	*	Promoter	LLGL2	89	1_Active_Promoter
MCRS1_HepG2_peaks_10006	chr17	73545328	73545889	562	*	Intron	LLGL2	3377	4_Strong_Enhancer
MCRS1_HepG2_peaks_10007	chr17	73548975	73549628	654	*	Intron	LLGL2	4582	4_Strong_Enhancer
MCRS1_HepG2_peaks_10008	chr17	73552942	73554600	1659	*	Promoter	LLGL2	112	4_Strong_Enhancer
MCRS1_HepG2_peaks_10009	chr17	73572736	73572945	210	*	Distal	LLGL2	2603	4_Strong_Enhancer
MCRS1_HepG2_peaks_1001	chr1	62904943	62905273	331	*	Intron	USP1	2780	1_Active_Promoter
MCRS1_HepG2_peaks_10010	chr17	73584934	73585818	885	*	Exon	MYO15B	1043	2_Weak_Promoter
MCRS1_HepG2_peaks_10011	chr17	73597649	73597826	178	*	Promoter	MYO15B	642	8_Insulator
MCRS1_HepG2_peaks_10012	chr17	73606219	73606992	774	*	Promoter	MYO15B	172	2_Weak_Promoter
MCRS1_HepG2_peaks_10013	chr17	73629242	73629996	755	*	Promoter	SMIM5	91	4_Strong_Enhancer
MCRS1_HepG2_peaks_10014	chr17	73641971	73642952	982	*	Promoter	SMIM6	53	4_Strong_Enhancer
MCRS1_HepG2_peaks_10015	chr17	73662224	73663848	1625	*	Promoter	RECQL5	129	1_Active_Promoter
MCRS1_HepG2_peaks_10016	chr17	73717043	73717777	735	*	Promoter	ITGB4	0	2_Weak_Promoter
MCRS1_HepG2_peaks_10017	chr17	73734623	73734806	184	*	Intron	ITGB4	3788	2_Weak_Promoter
MCRS1_HepG2_peaks_10018	chr17	73738069	73738364	296	*	Promoter	ITGB4	286	8_Insulator
MCRS1_HepG2_peaks_10019	chr17	73748060	73748214	155	*	Promoter	ITGB4	241	7_Weak_Enhancer
MCRS1_HepG2_peaks_1002	chr1	63153188	63154736	1549	*	Promoter	DOCK7	14	1_Active_Promoter
MCRS1_HepG2_peaks_10020	chr17	73748924	73751611	2688	*	Promoter	ITGB4	294	4_Strong_Enhancer
MCRS1_HepG2_peaks_10021	chr17	73759994	73761955	1962	*	Promoter	GALK1	237	1_Active_Promoter
MCRS1_HepG2_peaks_10022	chr17	73767944	73768163	220	*	Distal	GALK1	6259	2_Weak_Promoter
MCRS1_HepG2_peaks_10023	chr17	73771951	73772365	415	*	Distal	H3F3B	3206	9_Txn_Transition
MCRS1_HepG2_peaks_10024	chr17	73774379	73775936	1558	*	Promoter	H3F3B	207	1_Active_Promoter
MCRS1_HepG2_peaks_10025	chr17	73778790	73778987	198	*	Intron	MIR4738	1797	6_Weak_Enhancer
MCRS1_HepG2_peaks_10026	chr17	73780279	73781827	1549	*	Promoter	UNK	108	1_Active_Promoter
MCRS1_HepG2_peaks_10027	chr17	73820216	73820411	196	*	Intron	RP11-552F3.4	4175	10_Txn_Elongation
MCRS1_HepG2_peaks_10028	chr17	73822530	73822841	312	*	Distal	UNC13D	3540	7_Weak_Enhancer
MCRS1_HepG2_peaks_10029	chr17	73823405	73823712	308	*	Exon	UNC13D	2667	4_Strong_Enhancer
MCRS1_HepG2_peaks_1003	chr1	63156581	63156822	242	*	Intron	RP11-230B22.1	2546	4_Strong_Enhancer
MCRS1_HepG2_peaks_10030	chr17	73828693	73829003	311	*	Promoter	UNC13D	499	11_Weak_Txn
MCRS1_HepG2_peaks_10031	chr17	73839330	73845422	6093	*	Exon	UNC13D	1576	4_Strong_Enhancer
MCRS1_HepG2_peaks_10032	chr17	73850289	73853149	2861	*	Promoter	WBP2	216	1_Active_Promoter
MCRS1_HepG2_peaks_10033	chr17	73857575	73858064	490	*	Distal	WBP2	5229	6_Weak_Enhancer
MCRS1_HepG2_peaks_10034	chr17	73858820	73859112	293	*	Distal	WBP2	6376	11_Weak_Txn
MCRS1_HepG2_peaks_10035	chr17	73864662	73866346	1685	*	Distal	TRIM47	5466	4_Strong_Enhancer
MCRS1_HepG2_peaks_10036	chr17	73867462	73867622	161	*	Distal	TRIM47	3428	7_Weak_Enhancer
MCRS1_HepG2_peaks_10037	chr17	73868649	73875135	6487	*	Promoter	TRIM47	218	4_Strong_Enhancer
MCRS1_HepG2_peaks_10038	chr17	73876062	73876303	242	*	Distal	TRIM47	1524	11_Weak_Txn
MCRS1_HepG2_peaks_10039	chr17	73886829	73889618	2790	*	Promoter	TRIM65	4	4_Strong_Enhancer
MCRS1_HepG2_peaks_1004	chr1	63200180	63200358	179	*	Distal	RP11-230B22.1	46114	5_Strong_Enhancer
MCRS1_HepG2_peaks_10040	chr17	73890440	73893989	3550	*	Promoter	TRIM65	422	1_Active_Promoter
MCRS1_HepG2_peaks_10041	chr17	73899877	73901611	1735	*	Promoter	MRPL38	172	1_Active_Promoter
MCRS1_HepG2_peaks_10042	chr17	73936297	73937554	1258	*	Promoter	FBF1	100	1_Active_Promoter
MCRS1_HepG2_peaks_10043	chr17	73971292	73971889	598	*	Intron	ACOX1	3181	4_Strong_Enhancer
MCRS1_HepG2_peaks_10044	chr17	73972410	73976809	4400	*	Promoter	ACOX1	162	1_Active_Promoter
MCRS1_HepG2_peaks_10045	chr17	73977333	73977525	193	*	Intron	ACOX1	1983	4_Strong_Enhancer
MCRS1_HepG2_peaks_10046	chr17	73978219	73978384	166	*	Intron	ACOX1	2855	4_Strong_Enhancer
MCRS1_HepG2_peaks_10047	chr17	73989841	73990117	277	*	Intron	TEN1-CDK3	7005	7_Weak_Enhancer
MCRS1_HepG2_peaks_10048	chr17	73991656	73991951	296	*	Intron	TEN1-CDK3	5181	4_Strong_Enhancer
MCRS1_HepG2_peaks_10049	chr17	73992864	73993439	576	*	Intron	TEN1-CDK3	3833	4_Strong_Enhancer
MCRS1_HepG2_peaks_1005	chr1	63248941	63250190	1250	*	Promoter	ATG4C	238	1_Active_Promoter
MCRS1_HepG2_peaks_10050	chr17	73994324	73994992	669	*	Intron	TEN1-CDK3	2326	4_Strong_Enhancer
MCRS1_HepG2_peaks_10051	chr17	73996171	73997081	911	*	Promoter	TEN1-CDK3	358	6_Weak_Enhancer
MCRS1_HepG2_peaks_10052	chr17	73999165	74000706	1542	*	Intron	CDK3	2137	4_Strong_Enhancer
MCRS1_HepG2_peaks_10053	chr17	74010516	74010811	296	*	Intron	EVPL	2289	9_Txn_Transition
MCRS1_HepG2_peaks_10054	chr17	74022876	74023864	989	*	Promoter	EVPL	56	1_Active_Promoter
MCRS1_HepG2_peaks_10055	chr17	74025008	74026120	1113	*	Distal	EVPL	2029	4_Strong_Enhancer
MCRS1_HepG2_peaks_10056	chr17	74028292	74028888	597	*	Distal	EVPL	5055	2_Weak_Promoter
MCRS1_HepG2_peaks_10057	chr17	74068031	74069060	1030	*	Promoter	SRP68	30	1_Active_Promoter
MCRS1_HepG2_peaks_10058	chr17	74070249	74071858	1610	*	Promoter	GALR2	176	3_Poised_Promoter
MCRS1_HepG2_peaks_10059	chr17	74077498	74077658	161	*	Promoter	ZACN	479	11_Weak_Txn
MCRS1_HepG2_peaks_1006	chr1	63832937	63834033	1097	*	Promoter	ALG6	162	1_Active_Promoter
MCRS1_HepG2_peaks_10060	chr17	74099288	74100717	1430	*	Promoter	EXOC7	161	4_Strong_Enhancer
MCRS1_HepG2_peaks_10061	chr17	74102087	74102348	262	*	Intron	EXOC7	2376	6_Weak_Enhancer
MCRS1_HepG2_peaks_10062	chr17	74117480	74117926	447	*	Promoter	EXOC7	44	6_Weak_Enhancer
MCRS1_HepG2_peaks_10063	chr17	74132878	74133344	467	*	Exon	RP11-449J21.5	3523	6_Weak_Enhancer
MCRS1_HepG2_peaks_10064	chr17	74134234	74135203	970	*	Intron	RP11-449J21.5	1916	4_Strong_Enhancer
MCRS1_HepG2_peaks_10065	chr17	74137260	74137597	338	*	Promoter	FOXJ1	46	2_Weak_Promoter
MCRS1_HepG2_peaks_10066	chr17	74173207	74173755	549	*	Intron	RNF157	10316	2_Weak_Promoter
MCRS1_HepG2_peaks_10067	chr17	74233716	74234041	326	*	Intron	RNF157	2501	3_Poised_Promoter
MCRS1_HepG2_peaks_10068	chr17	74235788	74236044	257	*	Promoter	RNF157	463	3_Poised_Promoter
MCRS1_HepG2_peaks_10069	chr17	74236988	74237161	174	*	Promoter	RNF157	618	3_Poised_Promoter
MCRS1_HepG2_peaks_1007	chr1	63988731	63989438	708	*	Promoter	EFCAB7	21	1_Active_Promoter
MCRS1_HepG2_peaks_10070	chr17	74247804	74248709	906	*	Distal	RNF157	11800	4_Strong_Enhancer
MCRS1_HepG2_peaks_10071	chr17	74254870	74255538	669	*	Distal	UBALD2	6076	4_Strong_Enhancer
MCRS1_HepG2_peaks_10072	chr17	74258381	74258591	211	*	Distal	UBALD2	2794	6_Weak_Enhancer
MCRS1_HepG2_peaks_10073	chr17	74261038	74261199	162	*	Promoter	UBALD2	162	6_Weak_Enhancer
MCRS1_HepG2_peaks_10074	chr17	74261905	74263263	1359	*	Promoter	UBALD2	798	4_Strong_Enhancer
MCRS1_HepG2_peaks_10075	chr17	74263766	74263994	229	*	Intron	UBALD2	2094	6_Weak_Enhancer
MCRS1_HepG2_peaks_10076	chr17	74345158	74345323	166	*	Intron	RP11-794C22.2	3396	9_Txn_Transition
MCRS1_HepG2_peaks_10077	chr17	74346835	74351296	4462	*	Promoter	PRPSAP1	465	1_Active_Promoter
MCRS1_HepG2_peaks_10078	chr17	74352518	74352879	362	*	Intron	PRPSAP1	1686	6_Weak_Enhancer
MCRS1_HepG2_peaks_10079	chr17	74353690	74353938	249	*	Intron	PRPSAP1	2802	4_Strong_Enhancer
MCRS1_HepG2_peaks_1008	chr1	64058816	64060212	1397	*	Promoter	PGM1	32	1_Active_Promoter
MCRS1_HepG2_peaks_10080	chr17	74357375	74357655	281	*	Intron	PRPSAP1	6503	5_Strong_Enhancer
MCRS1_HepG2_peaks_10081	chr17	74371793	74373305	1513	*	Promoter	SPHK1	113	4_Strong_Enhancer
MCRS1_HepG2_peaks_10082	chr17	74374113	74374540	428	*	Intron	SPHK1	1582	4_Strong_Enhancer
MCRS1_HepG2_peaks_10083	chr17	74375418	74385499	10082	*	Promoter	PRPSAP1	104	1_Active_Promoter
MCRS1_HepG2_peaks_10084	chr17	74386020	74386167	148	*	Exon	SPHK1	3987	9_Txn_Transition
MCRS1_HepG2_peaks_10085	chr17	74448061	74449294	1234	*	Promoter	UBE2O	543	1_Active_Promoter
MCRS1_HepG2_peaks_10086	chr17	74462001	74462148	148	*	Exon	AANAT	1574	2_Weak_Promoter
MCRS1_HepG2_peaks_10087	chr17	74466489	74466655	167	*	Distal	AANAT	1878	13_Heterochrom/lo
MCRS1_HepG2_peaks_10088	chr17	74480478	74480807	330	*	Intron	RHBDF2	2664	4_Strong_Enhancer
MCRS1_HepG2_peaks_10089	chr17	74481692	74481878	187	*	Intron	RHBDF2	2472	7_Weak_Enhancer
MCRS1_HepG2_peaks_1009	chr1	64106288	64106634	347	*	Intron	PGM1	10562	4_Strong_Enhancer
MCRS1_HepG2_peaks_10090	chr17	74494433	74496000	1568	*	Intron	RHBDF2	2234	4_Strong_Enhancer
MCRS1_HepG2_peaks_10091	chr17	74496901	74498466	1566	*	Promoter	RHBDF2	176	1_Active_Promoter
MCRS1_HepG2_peaks_10092	chr17	74519397	74519548	152	*	Distal	PRCD	4193	2_Weak_Promoter
MCRS1_HepG2_peaks_10093	chr17	74520686	74521806	1121	*	Distal	PRCD	2419	2_Weak_Promoter
MCRS1_HepG2_peaks_10094	chr17	74522766	74524124	1359	*	Promoter	PRCD	220	2_Weak_Promoter
MCRS1_HepG2_peaks_10095	chr17	74525338	74526886	1549	*	Intron	CYGB	1035	4_Strong_Enhancer
MCRS1_HepG2_peaks_10096	chr17	74527987	74530022	2036	*	Promoter	CYGB	855	4_Strong_Enhancer
MCRS1_HepG2_peaks_10097	chr17	74543253	74543511	259	*	Promoter	PRCD	8	9_Txn_Transition
MCRS1_HepG2_peaks_10098	chr17	74546423	74547226	804	*	Promoter	CYGB	430	4_Strong_Enhancer
MCRS1_HepG2_peaks_10099	chr17	74552896	74554525	1630	*	Promoter	RP11-666A8.8	17	1_Active_Promoter
MCRS1_HepG2_peaks_101	chr1	2145995	2146182	188	*	Promoter	AL590822.1	466	2_Weak_Promoter
MCRS1_HepG2_peaks_1010	chr1	64239741	64239907	167	*	Promoter	ROR1	108	2_Weak_Promoter
MCRS1_HepG2_peaks_10100	chr17	74555224	74556027	804	*	Exon	SNHG16	1078	4_Strong_Enhancer
MCRS1_HepG2_peaks_10101	chr17	74558200	74558360	161	*	Intron	SNORD1B	1087	9_Txn_Transition
MCRS1_HepG2_peaks_10102	chr17	74563299	74563663	365	*	Intron	RP11-666A8.9	2390	4_Strong_Enhancer
MCRS1_HepG2_peaks_10103	chr17	74565478	74566489	1012	*	Promoter	RP11-666A8.9	107	2_Weak_Promoter
MCRS1_HepG2_peaks_10104	chr17	74581600	74582467	868	*	Promoter	ST6GALNAC2	76	2_Weak_Promoter
MCRS1_HepG2_peaks_10105	chr17	74592082	74593070	989	*	Promoter	RP11-666A8.11	720	2_Weak_Promoter
MCRS1_HepG2_peaks_10106	chr17	74609074	74609302	229	*	Distal	ST6GALNAC1	13282	2_Weak_Promoter
MCRS1_HepG2_peaks_10107	chr17	74667152	74668450	1299	*	Promoter	RP11-318A15.2	220	1_Active_Promoter
MCRS1_HepG2_peaks_10108	chr17	74684918	74685133	216	*	Promoter	MXRA7	54	4_Strong_Enhancer
MCRS1_HepG2_peaks_10109	chr17	74688381	74688622	242	*	Intron	MXRA7	2198	7_Weak_Enhancer
MCRS1_HepG2_peaks_1011	chr1	65210293	65211198	906	*	Promoter	RAVER2	30	1_Active_Promoter
MCRS1_HepG2_peaks_10110	chr17	74696490	74697629	1140	*	Intron	Y_RNA	2747	1_Active_Promoter
MCRS1_HepG2_peaks_10111	chr17	74705425	74707327	1903	*	Promoter	RP11-318A15.8	532	2_Weak_Promoter
MCRS1_HepG2_peaks_10112	chr17	74721039	74724191	3153	*	Promoter	JMJD6	28	1_Active_Promoter
MCRS1_HepG2_peaks_10113	chr17	74727261	74727521	261	*	Intron	METTL23	1344	9_Txn_Transition
MCRS1_HepG2_peaks_10114	chr17	74729072	74729247	176	*	Promoter	RP11-318A15.7	97	9_Txn_Transition
MCRS1_HepG2_peaks_10115	chr17	74730378	74734692	4315	*	Promoter	MIR636	92	1_Active_Promoter
MCRS1_HepG2_peaks_10116	chr17	74758417	74758717	301	*	Intron	MFSD11	4515	6_Weak_Enhancer
MCRS1_HepG2_peaks_10117	chr17	74995262	74995447	186	*	Distal	RP11-87G24.2	29740	4_Strong_Enhancer
MCRS1_HepG2_peaks_10118	chr17	74998051	74998974	924	*	Distal	RP11-87G24.2	32898	4_Strong_Enhancer
MCRS1_HepG2_peaks_10119	chr17	75083398	75085548	2151	*	Promoter	SNHG20	279	1_Active_Promoter
MCRS1_HepG2_peaks_1012	chr1	65381515	65381724	210	*	Intron	RP11-182I10.1	2504	4_Strong_Enhancer
MCRS1_HepG2_peaks_10120	chr17	75099842	75100135	294	*	Promoter	AC015815.1	467	4_Strong_Enhancer
MCRS1_HepG2_peaks_10121	chr17	75107082	75107754	673	*	Intron	AC015815.8	1509	4_Strong_Enhancer
MCRS1_HepG2_peaks_10122	chr17	75117483	75117998	516	*	Intron	SEC14L1	6212	4_Strong_Enhancer
MCRS1_HepG2_peaks_10123	chr17	75136235	75137881	1647	*	Promoter	SEC14L1	0	1_Active_Promoter
MCRS1_HepG2_peaks_10124	chr17	75142221	75142455	235	*	Intron	SEC14L1	1608	4_Strong_Enhancer
MCRS1_HepG2_peaks_10125	chr17	75144557	75144820	264	*	Intron	SEC14L1	3958	4_Strong_Enhancer
MCRS1_HepG2_peaks_10126	chr17	75176546	75176730	185	*	Promoter	SEC14L1	478	2_Weak_Promoter
MCRS1_HepG2_peaks_10127	chr17	75204342	75204646	305	*	Intron	SEC14L1	1446	4_Strong_Enhancer
MCRS1_HepG2_peaks_10128	chr17	75205399	75205621	223	*	Promoter	SEC14L1	430	4_Strong_Enhancer
MCRS1_HepG2_peaks_10129	chr17	75243298	75243829	532	*	Distal	RP11-285E9.6	10905	3_Poised_Promoter
MCRS1_HepG2_peaks_1013	chr1	65400202	65400360	159	*	Intron	RP11-182I10.2	7378	1_Active_Promoter
MCRS1_HepG2_peaks_10130	chr17	75251218	75251775	558	*	Distal	RP11-285E9.6	2972	2_Weak_Promoter
MCRS1_HepG2_peaks_10131	chr17	75275792	75276565	774	*	Promoter	2017-09-09	470	1_Active_Promoter
MCRS1_HepG2_peaks_10132	chr17	75277200	75279682	2483	*	Promoter	RP11-285E9.6	460	1_Active_Promoter
MCRS1_HepG2_peaks_10133	chr17	75281170	75284923	3754	*	Promoter	2017-09-09	655	4_Strong_Enhancer
MCRS1_HepG2_peaks_10134	chr17	75295726	75296154	429	*	Intron	2017-09-09	11907	4_Strong_Enhancer
MCRS1_HepG2_peaks_10135	chr17	75301291	75301592	302	*	Intron	2017-09-09	14153	4_Strong_Enhancer
MCRS1_HepG2_peaks_10136	chr17	75302506	75304171	1666	*	Intron	2017-09-09	12256	4_Strong_Enhancer
MCRS1_HepG2_peaks_10137	chr17	75347524	75348009	486	*	Intron	2017-09-09	21503	4_Strong_Enhancer
MCRS1_HepG2_peaks_10138	chr17	75350426	75351500	1075	*	Intron	2017-09-09	18306	4_Strong_Enhancer
MCRS1_HepG2_peaks_10139	chr17	75352309	75352456	148	*	Intron	2017-09-09	16887	9_Txn_Transition
MCRS1_HepG2_peaks_1014	chr1	65431690	65432524	835	*	Promoter	JAK1	77	1_Active_Promoter
MCRS1_HepG2_peaks_10140	chr17	75368108	75371048	2941	*	Promoter	2017-09-09	157	1_Active_Promoter
MCRS1_HepG2_peaks_10141	chr17	75371687	75372973	1287	*	Promoter	2017-09-09	163	2_Weak_Promoter
MCRS1_HepG2_peaks_10142	chr17	75382322	75382526	205	*	Intron	2017-09-09	6217	5_Strong_Enhancer
MCRS1_HepG2_peaks_10143	chr17	75384574	75385982	1409	*	Intron	MIR4316	7855	4_Strong_Enhancer
MCRS1_HepG2_peaks_10144	chr17	75387039	75387228	190	*	Intron	MIR4316	6000	4_Strong_Enhancer
MCRS1_HepG2_peaks_10145	chr17	75387978	75389601	1624	*	Intron	MIR4316	4344	4_Strong_Enhancer
MCRS1_HepG2_peaks_10146	chr17	75390119	75391266	1148	*	Intron	MIR4316	2441	4_Strong_Enhancer
MCRS1_HepG2_peaks_10147	chr17	75426102	75426716	615	*	Intron	2017-09-09	3369	4_Strong_Enhancer
MCRS1_HepG2_peaks_10148	chr17	75445452	75451740	6289	*	Intron	2017-09-09	1268	4_Strong_Enhancer
MCRS1_HepG2_peaks_10149	chr17	75455707	75456626	920	*	Intron	2017-09-09	3716	4_Strong_Enhancer
MCRS1_HepG2_peaks_1015	chr1	65532191	65533762	1572	*	Promoter	RP4-535B20.1	441	2_Weak_Promoter
MCRS1_HepG2_peaks_10150	chr17	75490844	75491344	501	*	Intron	2017-09-09	2060	9_Txn_Transition
MCRS1_HepG2_peaks_10151	chr17	75506639	75506799	161	*	Distal	2017-09-09	13560	2_Weak_Promoter
MCRS1_HepG2_peaks_10152	chr17	75953914	75954825	912	*	Distal	RNU1-80P	38187	2_Weak_Promoter
MCRS1_HepG2_peaks_10153	chr17	75955426	75955863	438	*	Distal	RNU1-80P	39462	2_Weak_Promoter
MCRS1_HepG2_peaks_10154	chr17	76108921	76109698	778	*	Promoter	TMC6	728	9_Txn_Transition
MCRS1_HepG2_peaks_10155	chr17	76110674	76111060	387	*	Promoter	TMC6	825	9_Txn_Transition
MCRS1_HepG2_peaks_10156	chr17	76111619	76112231	613	*	Intron	TMC6	1883	9_Txn_Transition
MCRS1_HepG2_peaks_10157	chr17	76113346	76113571	226	*	Promoter	TMC6	792	2_Weak_Promoter
MCRS1_HepG2_peaks_10158	chr17	76121613	76121843	231	*	Promoter	TMC6	239	10_Txn_Elongation
MCRS1_HepG2_peaks_10159	chr17	76123167	76126002	2836	*	Promoter	TMC6	124	1_Active_Promoter
MCRS1_HepG2_peaks_1016	chr1	65614215	65614999	785	*	Promoter	AK4	75	1_Active_Promoter
MCRS1_HepG2_peaks_10160	chr17	76130699	76130995	297	*	Promoter	TMC8	99	2_Weak_Promoter
MCRS1_HepG2_peaks_10161	chr17	76132718	76134380	1663	*	Promoter	TMC8	183	2_Weak_Promoter
MCRS1_HepG2_peaks_10162	chr17	76136145	76136973	829	*	Intron	TMC8	2113	2_Weak_Promoter
MCRS1_HepG2_peaks_10163	chr17	76138384	76138584	201	*	Exon	C17orf99	3947	3_Poised_Promoter
MCRS1_HepG2_peaks_10164	chr17	76140386	76140539	154	*	Distal	C17orf99	1969	2_Weak_Promoter
MCRS1_HepG2_peaks_10165	chr17	76141057	76142422	1366	*	Promoter	C17orf99	692	2_Weak_Promoter
MCRS1_HepG2_peaks_10166	chr17	76144591	76144870	280	*	Intron	C17orf99	1793	2_Weak_Promoter
MCRS1_HepG2_peaks_10167	chr17	76147567	76147769	203	*	Intron	C17orf99	4731	2_Weak_Promoter
MCRS1_HepG2_peaks_10168	chr17	76155563	76155836	274	*	Promoter	C17orf99	443	4_Strong_Enhancer
MCRS1_HepG2_peaks_10169	chr17	76164041	76165593	1553	*	Promoter	SYNGR2	116	1_Active_Promoter
MCRS1_HepG2_peaks_1017	chr1	65624236	65625391	1156	*	Intron	RP4-700A9.1	4648	4_Strong_Enhancer
MCRS1_HepG2_peaks_10170	chr17	76168374	76168524	151	*	Exon	SYNGR2	2682	10_Txn_Elongation
MCRS1_HepG2_peaks_10171	chr17	76175350	76175523	174	*	Intron	TK1	7663	10_Txn_Elongation
MCRS1_HepG2_peaks_10172	chr17	76182882	76186075	3194	*	Promoter	AFMID	994	1_Active_Promoter
MCRS1_HepG2_peaks_10173	chr17	76186965	76187481	517	*	Promoter	AFMID	429	2_Weak_Promoter
MCRS1_HepG2_peaks_10174	chr17	76210365	76211399	1035	*	Promoter	BIRC5	414	1_Active_Promoter
MCRS1_HepG2_peaks_10175	chr17	76237983	76238541	559	*	Distal	RP11-219G17.8	8748	2_Weak_Promoter
MCRS1_HepG2_peaks_10176	chr17	76246781	76247778	998	*	Promoter	RP11-219G17.8	264	2_Weak_Promoter
MCRS1_HepG2_peaks_10177	chr17	76250129	76250609	481	*	Promoter	THA1P	125	1_Active_Promoter
MCRS1_HepG2_peaks_10178	chr17	76259092	76259586	495	*	Exon	THA1P	8840	2_Weak_Promoter
MCRS1_HepG2_peaks_10179	chr17	76309989	76310395	407	*	Distal	AC061992.2	1615	3_Poised_Promoter
MCRS1_HepG2_peaks_1018	chr1	65720181	65720738	558	*	Promoter	DNAJC6	312	2_Weak_Promoter
MCRS1_HepG2_peaks_10180	chr17	76337624	76337800	177	*	Intron	AC061992.2	1103	3_Poised_Promoter
MCRS1_HepG2_peaks_10181	chr17	76348027	76349805	1779	*	Distal	SOCS3	7236	2_Weak_Promoter
MCRS1_HepG2_peaks_10182	chr17	76354194	76354534	341	*	Exon	SOCS3	1788	2_Weak_Promoter
MCRS1_HepG2_peaks_10183	chr17	76355555	76356953	1399	*	Promoter	SOCS3	94	2_Weak_Promoter
MCRS1_HepG2_peaks_10184	chr17	76370980	76371142	163	*	Distal	PGS1	3657	2_Weak_Promoter
MCRS1_HepG2_peaks_10185	chr17	76374002	76375851	1850	*	Promoter	PGS1	146	1_Active_Promoter
MCRS1_HepG2_peaks_10186	chr17	76417243	76418246	1004	*	Exon	PGS1	1439	4_Strong_Enhancer
MCRS1_HepG2_peaks_10187	chr17	76584849	76585189	341	*	Distal	DNAH17	11541	2_Weak_Promoter
MCRS1_HepG2_peaks_10188	chr17	76587431	76589155	1725	*	Distal	DNAH17	14815	4_Strong_Enhancer
MCRS1_HepG2_peaks_10189	chr17	76598311	76598589	279	*	Distal	DNAH17	24972	4_Strong_Enhancer
MCRS1_HepG2_peaks_1019	chr1	65731483	65731861	379	*	Intron	DNAJC6	1223	2_Weak_Promoter
MCRS1_HepG2_peaks_10190	chr17	76628366	76628537	172	*	Promoter	CTD-2357A8.3	310	6_Weak_Enhancer
MCRS1_HepG2_peaks_10191	chr17	76646084	76646785	702	*	Distal	CTD-2357A8.3	18293	4_Strong_Enhancer
MCRS1_HepG2_peaks_10192	chr17	76704731	76704896	166	*	Intron	CYTH1	8291	9_Txn_Transition
MCRS1_HepG2_peaks_10193	chr17	76713070	76713874	805	*	Promoter	CYTH1	363	2_Weak_Promoter
MCRS1_HepG2_peaks_10194	chr17	76744012	76744486	475	*	Intron	CYTH1	11198	4_Strong_Enhancer
MCRS1_HepG2_peaks_10195	chr17	76745284	76745672	389	*	Intron	CYTH1	12427	4_Strong_Enhancer
MCRS1_HepG2_peaks_10196	chr17	76747839	76748153	315	*	Intron	CYTH1	14945	4_Strong_Enhancer
MCRS1_HepG2_peaks_10197	chr17	76777191	76779427	2237	*	Promoter	CYTH1	42	1_Active_Promoter
MCRS1_HepG2_peaks_10198	chr17	76828306	76828652	347	*	Intron	USP36	3431	4_Strong_Enhancer
MCRS1_HepG2_peaks_10199	chr17	76834608	76834803	196	*	Promoter	USP36	168	4_Strong_Enhancer
MCRS1_HepG2_peaks_102	chr1	2151903	2152152	250	*	Exon	AL590822.1	6405	2_Weak_Promoter
MCRS1_HepG2_peaks_1020	chr1	65775553	65775781	229	*	Promoter	DNAJC6	437	2_Weak_Promoter
MCRS1_HepG2_peaks_10200	chr17	76835885	76837548	1664	*	Promoter	USP36	10	1_Active_Promoter
MCRS1_HepG2_peaks_10201	chr17	76879342	76879702	361	*	Intron	TIMP2	9288	4_Strong_Enhancer
MCRS1_HepG2_peaks_10202	chr17	76921562	76922708	1147	*	Promoter	TIMP2	664	1_Active_Promoter
MCRS1_HepG2_peaks_10203	chr17	76958416	76959060	645	*	Distal	LGALS3BP	12137	4_Strong_Enhancer
MCRS1_HepG2_peaks_10204	chr17	76975089	76976954	1866	*	Promoter	LGALS3BP	2	1_Active_Promoter
MCRS1_HepG2_peaks_10205	chr17	77005364	77006342	979	*	Promoter	CANT1	2	1_Active_Promoter
MCRS1_HepG2_peaks_10206	chr17	77022278	77024094	1817	*	Promoter	C1QTNF1-AS1	494	4_Strong_Enhancer
MCRS1_HepG2_peaks_10207	chr17	77070415	77071764	1350	*	Promoter	ENGASE	59	1_Active_Promoter
MCRS1_HepG2_peaks_10208	chr17	77702608	77703066	459	*	Distal	ENPP7	1841	2_Weak_Promoter
MCRS1_HepG2_peaks_10209	chr17	77704911	77705193	283	*	Promoter	ENPP7	369	4_Strong_Enhancer
MCRS1_HepG2_peaks_1021	chr1	65885400	65885743	344	*	Promoter	LEPROT	696	1_Active_Promoter
MCRS1_HepG2_peaks_10210	chr17	77706201	77707505	1305	*	Intron	ENPP7	2170	4_Strong_Enhancer
MCRS1_HepG2_peaks_10211	chr17	77715700	77717311	1612	*	Distal	ENPP7	7163	4_Strong_Enhancer
MCRS1_HepG2_peaks_10212	chr17	77720794	77721626	833	*	Distal	ENPP7	11868	11_Weak_Txn
MCRS1_HepG2_peaks_10213	chr17	77733659	77734666	1008	*	Distal	CBX2	17766	4_Strong_Enhancer
MCRS1_HepG2_peaks_10214	chr17	77750954	77752835	1882	*	Promoter	CBX2	34	1_Active_Promoter
MCRS1_HepG2_peaks_10215	chr17	77763650	77764413	764	*	Distal	CBX8	6881	2_Weak_Promoter
MCRS1_HepG2_peaks_10216	chr17	77769072	77769247	176	*	Exon	CBX8	1753	10_Txn_Elongation
MCRS1_HepG2_peaks_10217	chr17	77770431	77772833	2403	*	Promoter	CBX8	495	2_Weak_Promoter
MCRS1_HepG2_peaks_10218	chr17	77774482	77774955	474	*	Promoter	RP11-353N14.1	319	3_Poised_Promoter
MCRS1_HepG2_peaks_10219	chr17	77777770	77778076	307	*	Distal	CBX8	2439	3_Poised_Promoter
MCRS1_HepG2_peaks_1022	chr1	65886257	65886813	557	*	Promoter	LEPR	130	1_Active_Promoter
MCRS1_HepG2_peaks_10220	chr17	77782686	77783595	910	*	Distal	AC100791.2	1335	3_Poised_Promoter
MCRS1_HepG2_peaks_10221	chr17	77784902	77787987	3086	*	Distal	AC100791.2	1964	3_Poised_Promoter
MCRS1_HepG2_peaks_10222	chr17	77794911	77795918	1008	*	Distal	RP11-353N14.2	1834	2_Weak_Promoter
MCRS1_HepG2_peaks_10223	chr17	77804742	77815368	10627	*	Intron	CBX4	1622	1_Active_Promoter
MCRS1_HepG2_peaks_10224	chr17	77816528	77819545	3018	*	Distal	CBX4	4806	1_Active_Promoter
MCRS1_HepG2_peaks_10225	chr17	77899510	77902714	3205	*	Promoter	RP11-353N14.5	586	4_Strong_Enhancer
MCRS1_HepG2_peaks_10226	chr17	77905936	77906618	683	*	Exon	AC100791.1	4712	4_Strong_Enhancer
MCRS1_HepG2_peaks_10227	chr17	77959190	77959400	211	*	Intron	CTD-2529O21.1	7342	6_Weak_Enhancer
MCRS1_HepG2_peaks_10228	chr17	77960236	77961262	1027	*	Intron	CTD-2529O21.1	5888	4_Strong_Enhancer
MCRS1_HepG2_peaks_10229	chr17	77961856	77964338	2483	*	Intron	CTD-2529O21.1	3540	4_Strong_Enhancer
MCRS1_HepG2_peaks_1023	chr1	67009261	67009459	199	*	Intron	SGIP1	9393	4_Strong_Enhancer
MCRS1_HepG2_peaks_10230	chr17	77965019	77968643	3625	*	Promoter	CTD-2529O21.1	189	4_Strong_Enhancer
MCRS1_HepG2_peaks_10231	chr17	77979895	77980303	409	*	Intron	TBC1D16	12664	4_Strong_Enhancer
MCRS1_HepG2_peaks_10232	chr17	77982405	77982574	170	*	Intron	TBC1D16	15054	4_Strong_Enhancer
MCRS1_HepG2_peaks_10233	chr17	77992726	77992885	160	*	Intron	CTD-2529O21.2	4885	4_Strong_Enhancer
MCRS1_HepG2_peaks_10234	chr17	77993852	77994368	517	*	Intron	CTD-2529O21.2	3580	6_Weak_Enhancer
MCRS1_HepG2_peaks_10235	chr17	77997263	77998095	833	*	Promoter	CTD-2529O21.2	11	4_Strong_Enhancer
MCRS1_HepG2_peaks_10236	chr17	78004494	78004718	225	*	Intron	TBC1D16	5038	9_Txn_Transition
MCRS1_HepG2_peaks_10237	chr17	78009066	78009299	234	*	Promoter	TBC1D16	462	1_Active_Promoter
MCRS1_HepG2_peaks_10238	chr17	78009840	78011066	1227	*	Promoter	CCDC40	0	1_Active_Promoter
MCRS1_HepG2_peaks_10239	chr17	78042362	78042883	522	*	Intron	CCDC40	9896	2_Weak_Promoter
MCRS1_HepG2_peaks_1024	chr1	67390362	67391595	1234	*	Promoter	MIER1	326	1_Active_Promoter
MCRS1_HepG2_peaks_10240	chr17	78044671	78045264	594	*	Intron	CCDC40	10272	2_Weak_Promoter
MCRS1_HepG2_peaks_10241	chr17	78059915	78060113	199	*	Exon	CCDC40	1296	3_Poised_Promoter
MCRS1_HepG2_peaks_10242	chr17	78074807	78076487	1681	*	Promoter	GAA	142	1_Active_Promoter
MCRS1_HepG2_peaks_10243	chr17	78119948	78122237	2290	*	Promoter	RP11-334C17.3	41	1_Active_Promoter
MCRS1_HepG2_peaks_10244	chr17	78169482	78170095	614	*	Exon	CARD14	3607	2_Weak_Promoter
MCRS1_HepG2_peaks_10245	chr17	78193045	78194925	1881	*	Promoter	SGSH	69	1_Active_Promoter
MCRS1_HepG2_peaks_10246	chr17	78233364	78236005	2642	*	Promoter	RNF213	13	1_Active_Promoter
MCRS1_HepG2_peaks_10247	chr17	78236719	78238313	1595	*	Exon	RNF213	2845	1_Active_Promoter
MCRS1_HepG2_peaks_10248	chr17	78247784	78249170	1387	*	Intron	RNF213	13278	11_Weak_Txn
MCRS1_HepG2_peaks_10249	chr17	78388411	78389729	1319	*	Promoter	ENDOV	42	1_Active_Promoter
MCRS1_HepG2_peaks_1025	chr1	67395437	67396720	1284	*	Promoter	MIER1	150	1_Active_Promoter
MCRS1_HepG2_peaks_10250	chr17	78427683	78429460	1778	*	Promoter	CTD-2526A2.2	40	1_Active_Promoter
MCRS1_HepG2_peaks_10251	chr17	78450505	78451524	1020	*	Promoter	NPTX1	608	2_Weak_Promoter
MCRS1_HepG2_peaks_10252	chr17	78452030	78452215	186	*	Promoter	NPTX1	477	3_Poised_Promoter
MCRS1_HepG2_peaks_10253	chr17	78472161	78472370	210	*	Distal	CTD-2526A2.5	16747	3_Poised_Promoter
MCRS1_HepG2_peaks_10254	chr17	78518407	78519516	1110	*	Promoter	RPTOR	104	1_Active_Promoter
MCRS1_HepG2_peaks_10255	chr17	78549259	78549499	241	*	Intron	RPL31P7	27344	8_Insulator
MCRS1_HepG2_peaks_10256	chr17	78601706	78603752	2047	*	Intron	RPL31P7	26001	4_Strong_Enhancer
MCRS1_HepG2_peaks_10257	chr17	78640872	78641814	943	*	Intron	RPTOR	41387	4_Strong_Enhancer
MCRS1_HepG2_peaks_10258	chr17	78647138	78647458	321	*	Intron	RPTOR	35432	4_Strong_Enhancer
MCRS1_HepG2_peaks_10259	chr17	78649405	78649596	192	*	Intron	RPTOR	33230	6_Weak_Enhancer
MCRS1_HepG2_peaks_1026	chr1	67518580	67520259	1680	*	Promoter	SLC35D1	360	1_Active_Promoter
MCRS1_HepG2_peaks_10260	chr17	78717870	78718166	297	*	Promoter	RPTOR	929	15_Repetitive/CNV
MCRS1_HepG2_peaks_10261	chr17	78941583	78941748	166	*	Exon	CTD-2561B21.5	3210	11_Weak_Txn
MCRS1_HepG2_peaks_10262	chr17	78942879	78943765	887	*	Intron	CTD-2561B21.5	1553	2_Weak_Promoter
MCRS1_HepG2_peaks_10263	chr17	78954934	78955218	285	*	Distal	RPL12P37	4820	2_Weak_Promoter
MCRS1_HepG2_peaks_10264	chr17	78961639	78961893	255	*	Distal	CHMP6	3629	3_Poised_Promoter
MCRS1_HepG2_peaks_10265	chr17	78962689	78963754	1066	*	Distal	CHMP6	2174	3_Poised_Promoter
MCRS1_HepG2_peaks_10266	chr17	78964709	78966502	1794	*	Promoter	CHMP6	33	1_Active_Promoter
MCRS1_HepG2_peaks_10267	chr17	78974604	78974751	148	*	Promoter	CTD-2561B21.7	745	2_Weak_Promoter
MCRS1_HepG2_peaks_10268	chr17	78998596	78998846	251	*	Promoter	CTD-2561B21.10	579	3_Poised_Promoter
MCRS1_HepG2_peaks_10269	chr17	79007538	79010531	2994	*	Promoter	BAIAP2	56	2_Weak_Promoter
MCRS1_HepG2_peaks_1027	chr1	67894903	67896838	1936	*	Promoter	SERBP1	182	1_Active_Promoter
MCRS1_HepG2_peaks_10270	chr17	79016984	79019628	2645	*	Intron	BAIAP2	8501	4_Strong_Enhancer
MCRS1_HepG2_peaks_10271	chr17	79056888	79057778	891	*	Promoter	BAIAP2	31	4_Strong_Enhancer
MCRS1_HepG2_peaks_10272	chr17	79068984	79069291	308	*	Intron	BAIAP2	2239	4_Strong_Enhancer
MCRS1_HepG2_peaks_10273	chr17	79070990	79071306	317	*	Promoter	BAIAP2	228	1_Active_Promoter
MCRS1_HepG2_peaks_10274	chr17	79075464	79076000	537	*	Intron	BAIAP2	2067	9_Txn_Transition
MCRS1_HepG2_peaks_10275	chr17	79076766	79076984	219	*	Promoter	BAIAP2	924	10_Txn_Elongation
MCRS1_HepG2_peaks_10276	chr17	79104421	79104867	447	*	Intron	AATK	1101	2_Weak_Promoter
MCRS1_HepG2_peaks_10277	chr17	79106204	79106965	762	*	Promoter	AATK	60	2_Weak_Promoter
MCRS1_HepG2_peaks_10278	chr17	79107671	79107869	199	*	Promoter	MIR1250	660	2_Weak_Promoter
MCRS1_HepG2_peaks_10279	chr17	79113415	79113673	259	*	Intron	RP11-149I9.2	3971	11_Weak_Txn
MCRS1_HepG2_peaks_1028	chr1	67978810	67980171	1362	*	Distal	RP11-393N21.2	8537	5_Strong_Enhancer
MCRS1_HepG2_peaks_10280	chr17	79116412	79116559	148	*	Intron	RP11-149I9.2	6912	2_Weak_Promoter
MCRS1_HepG2_peaks_10281	chr17	79138364	79139768	1405	*	Promoter	AATK-AS1	238	1_Active_Promoter
MCRS1_HepG2_peaks_10282	chr17	79140408	79141170	763	*	Promoter	AATK	910	2_Weak_Promoter
MCRS1_HepG2_peaks_10283	chr17	79152055	79152543	489	*	Intron	AATK	12420	2_Weak_Promoter
MCRS1_HepG2_peaks_10284	chr17	79195513	79197530	2018	*	Promoter	CEP131	206	1_Active_Promoter
MCRS1_HepG2_peaks_10285	chr17	79212130	79214260	2131	*	Promoter	C17orf89	82	1_Active_Promoter
MCRS1_HepG2_peaks_10286	chr17	79215235	79216219	985	*	Distal	C17orf89	2011	9_Txn_Transition
MCRS1_HepG2_peaks_10287	chr17	79218166	79219535	1370	*	Exon	SLC38A10	2582	4_Strong_Enhancer
MCRS1_HepG2_peaks_10288	chr17	79220137	79220623	487	*	Exon	SLC38A10	1052	11_Weak_Txn
MCRS1_HepG2_peaks_10289	chr17	79222008	79222290	283	*	Promoter	SLC38A10	712	11_Weak_Txn
MCRS1_HepG2_peaks_1029	chr1	67999940	68000655	716	*	Distal	RNU6-1031P	6510	5_Strong_Enhancer
MCRS1_HepG2_peaks_10290	chr17	79226769	79227054	286	*	Promoter	SLC38A10	606	2_Weak_Promoter
MCRS1_HepG2_peaks_10291	chr17	79228780	79229094	315	*	Intron	SLC38A10	2632	9_Txn_Transition
MCRS1_HepG2_peaks_10292	chr17	79268325	79269733	1409	*	Promoter	SLC38A10	35	1_Active_Promoter
MCRS1_HepG2_peaks_10293	chr17	79282780	79283012	233	*	Promoter	LINC00482	149	1_Active_Promoter
MCRS1_HepG2_peaks_10294	chr17	79302907	79304187	1281	*	Promoter	TMEM105	228	2_Weak_Promoter
MCRS1_HepG2_peaks_10295	chr17	79305311	79305489	179	*	Promoter	TMEM105	924	12_Repressed
MCRS1_HepG2_peaks_10296	chr17	79313124	79313888	765	*	Promoter	RP11-455O6.9	13	4_Strong_Enhancer
MCRS1_HepG2_peaks_10297	chr17	79314469	79314748	280	*	Distal	RP11-455O6.9	1115	6_Weak_Enhancer
MCRS1_HepG2_peaks_10298	chr17	79316303	79317095	793	*	Distal	RP11-1055B8.9	3064	2_Weak_Promoter
MCRS1_HepG2_peaks_10299	chr17	79317771	79318099	329	*	Distal	RP11-1055B8.9	1828	1_Active_Promoter
MCRS1_HepG2_peaks_103	chr1	2158475	2158622	148	*	Distal	SKI	1583	1_Active_Promoter
MCRS1_HepG2_peaks_1030	chr1	68150833	68152732	1900	*	Promoter	GADD45A	421	1_Active_Promoter
MCRS1_HepG2_peaks_10300	chr17	79318780	79320903	2124	*	Promoter	RP11-1055B8.9	73	2_Weak_Promoter
MCRS1_HepG2_peaks_10301	chr17	79321412	79321637	226	*	Distal	RP11-1055B8.9	1756	3_Poised_Promoter
MCRS1_HepG2_peaks_10302	chr17	79357460	79357607	148	*	Intron	RP11-1055B8.3	1393	11_Weak_Txn
MCRS1_HepG2_peaks_10303	chr17	79359757	79363073	3317	*	Promoter	RP11-1055B8.10	198	2_Weak_Promoter
MCRS1_HepG2_peaks_10304	chr17	79366198	79372444	6247	*	Promoter	BAHCC1	44	1_Active_Promoter
MCRS1_HepG2_peaks_10305	chr17	79373619	79374771	1153	*	Promoter	MIR4740	380	1_Active_Promoter
MCRS1_HepG2_peaks_10306	chr17	79375711	79376597	887	*	Exon	BAHCC1	1262	6_Weak_Enhancer
MCRS1_HepG2_peaks_10307	chr17	79424332	79424525	194	*	Intron	BAHCC1	1242	13_Heterochrom/lo
MCRS1_HepG2_peaks_10308	chr17	79434443	79434713	271	*	Distal	BAHCC1	4991	2_Weak_Promoter
MCRS1_HepG2_peaks_10309	chr17	79435824	79436050	227	*	Distal	BAHCC1	6350	2_Weak_Promoter
MCRS1_HepG2_peaks_1031	chr1	68163821	68164035	215	*	Distal	GADD45A	12567	5_Strong_Enhancer
MCRS1_HepG2_peaks_10310	chr17	79448670	79448832	163	*	Promoter	RP13-766D20.4	153	3_Poised_Promoter
MCRS1_HepG2_peaks_10311	chr17	79450883	79452044	1162	*	Distal	RP13-766D20.4	2865	2_Weak_Promoter
MCRS1_HepG2_peaks_10312	chr17	79454547	79456169	1623	*	Distal	RP13-766D20.4	6760	2_Weak_Promoter
MCRS1_HepG2_peaks_10313	chr17	79457088	79457295	208	*	Distal	RP13-766D20.4	8593	7_Weak_Enhancer
MCRS1_HepG2_peaks_10314	chr17	79473785	79474157	373	*	Distal	AC139149.1	4161	11_Weak_Txn
MCRS1_HepG2_peaks_10315	chr17	79475059	79475821	763	*	Distal	AC139149.1	2692	12_Repressed
MCRS1_HepG2_peaks_10316	chr17	79476659	79476981	323	*	Distal	AC139149.1	1312	2_Weak_Promoter
MCRS1_HepG2_peaks_10317	chr17	79477709	79482789	5081	*	Promoter	RP13-766D20.1	158	1_Active_Promoter
MCRS1_HepG2_peaks_10318	chr17	79485992	79486726	735	*	Promoter	RP13-766D20.2	291	2_Weak_Promoter
MCRS1_HepG2_peaks_10319	chr17	79490526	79490837	312	*	Promoter	ACTG1	189	3_Poised_Promoter
MCRS1_HepG2_peaks_1032	chr1	68962218	68962918	701	*	Promoter	DEPDC1	194	1_Active_Promoter
MCRS1_HepG2_peaks_10320	chr17	79518411	79520475	2065	*	Promoter	FAAP100	38	1_Active_Promoter
MCRS1_HepG2_peaks_10321	chr17	79526292	79526560	269	*	Exon	NPLOC4	1486	10_Txn_Elongation
MCRS1_HepG2_peaks_10322	chr17	79543817	79544547	731	*	Intron	Y_RNA	3664	4_Strong_Enhancer
MCRS1_HepG2_peaks_10323	chr17	79603259	79604849	1591	*	Promoter	NPLOC4	29	1_Active_Promoter
MCRS1_HepG2_peaks_10324	chr17	79622356	79622512	157	*	Intron	PDE6G	1164	3_Poised_Promoter
MCRS1_HepG2_peaks_10325	chr17	79632382	79634335	1954	*	Promoter	CCDC137	33	1_Active_Promoter
MCRS1_HepG2_peaks_10326	chr17	79634968	79635175	208	*	Promoter	CCDC137	270	2_Weak_Promoter
MCRS1_HepG2_peaks_10327	chr17	79643141	79643322	182	*	Promoter	AC139530.1	198	2_Weak_Promoter
MCRS1_HepG2_peaks_10328	chr17	79650071	79652554	2484	*	Promoter	HGS	172	4_Strong_Enhancer
MCRS1_HepG2_peaks_10329	chr17	79668281	79672007	3727	*	Promoter	RP13-1032I1.7	183	1_Active_Promoter
MCRS1_HepG2_peaks_1033	chr1	70670816	70671770	955	*	Promoter	LRRC40	7	1_Active_Promoter
MCRS1_HepG2_peaks_10330	chr17	79674226	79674463	238	*	Exon	MRPL12	3824	10_Txn_Elongation
MCRS1_HepG2_peaks_10331	chr17	79677330	79681850	4521	*	Promoter	SLC25A10	217	1_Active_Promoter
MCRS1_HepG2_peaks_10332	chr17	79687642	79687976	335	*	Exon	SLC25A10	4805	11_Weak_Txn
MCRS1_HepG2_peaks_10333	chr17	79689247	79689655	409	*	Distal	SLC25A10	6447	7_Weak_Enhancer
MCRS1_HepG2_peaks_10334	chr17	79691052	79691712	661	*	Distal	SLC25A10	8378	7_Weak_Enhancer
MCRS1_HepG2_peaks_10335	chr17	79692825	79693698	874	*	Distal	SLC25A10	10257	11_Weak_Txn
MCRS1_HepG2_peaks_10336	chr17	79694268	79695494	1227	*	Distal	SLC25A10	11877	4_Strong_Enhancer
MCRS1_HepG2_peaks_10337	chr17	79701020	79701199	180	*	Distal	SLC25A10	18105	6_Weak_Enhancer
MCRS1_HepG2_peaks_10338	chr17	79707831	79708016	186	*	Distal	SLC25A10	24919	2_Weak_Promoter
MCRS1_HepG2_peaks_1034	chr1	70686915	70687808	894	*	Promoter	SRSF11	43	1_Active_Promoter
MCRS1_HepG2_peaks_10344	chr17	79790252	79791901	1650	*	Promoter	FAM195B	39	1_Active_Promoter
MCRS1_HepG2_peaks_10345	chr17	79800672	79800877	206	*	Promoter	RP11-498C9.2	264	9_Txn_Transition
MCRS1_HepG2_peaks_10346	chr17	79803085	79803382	298	*	Promoter	P4HB	96	9_Txn_Transition
MCRS1_HepG2_peaks_10347	chr17	79804913	79805464	552	*	Promoter	P4HB	12	10_Txn_Elongation
MCRS1_HepG2_peaks_10348	chr17	79809509	79809656	148	*	Intron	P4HB	3742	10_Txn_Elongation
MCRS1_HepG2_peaks_10349	chr17	79816420	79821064	4645	*	Promoter	P4HB	170	1_Active_Promoter
MCRS1_HepG2_peaks_1035	chr1	70819533	70820712	1180	*	Promoter	ANKRD13C	280	1_Active_Promoter
MCRS1_HepG2_peaks_10350	chr17	79823040	79830935	7896	*	Promoter	ARHGDIA	337	9_Txn_Transition
MCRS1_HepG2_peaks_10351	chr17	79832124	79832285	162	*	Distal	ARHGDIA	2920	11_Weak_Txn
MCRS1_HepG2_peaks_10352	chr17	79845989	79846169	181	*	Promoter	ALYREF	781	10_Txn_Elongation
MCRS1_HepG2_peaks_10353	chr17	79848412	79848961	550	*	Promoter	ANAPC11	18	1_Active_Promoter
MCRS1_HepG2_peaks_10354	chr17	79849490	79851061	1572	*	Promoter	ANAPC11	334	1_Active_Promoter
MCRS1_HepG2_peaks_10355	chr17	79856653	79857358	706	*	Exon	ANAPC11	1007	10_Txn_Elongation
MCRS1_HepG2_peaks_10356	chr17	79858218	79863650	5433	*	Promoter	NPB	947	2_Weak_Promoter
MCRS1_HepG2_peaks_10357	chr17	79864584	79864826	243	*	Promoter	PCYT2	0	9_Txn_Transition
MCRS1_HepG2_peaks_10358	chr17	79866215	79870601	4387	*	Promoter	PCYT2	593	4_Strong_Enhancer
MCRS1_HepG2_peaks_10359	chr17	79873347	79873776	430	*	Promoter	SIRT7	238	10_Txn_Elongation
MCRS1_HepG2_peaks_1036	chr1	70876169	70877273	1105	*	Promoter	CTH	177	1_Active_Promoter
MCRS1_HepG2_peaks_10360	chr17	79874359	79876597	2239	*	Promoter	SIRT7	175	4_Strong_Enhancer
MCRS1_HepG2_peaks_10361	chr17	79878463	79878739	277	*	Promoter	SIRT7	595	10_Txn_Elongation
MCRS1_HepG2_peaks_10362	chr17	79882736	79885092	2357	*	Intron	MAFG	1667	4_Strong_Enhancer
MCRS1_HepG2_peaks_10363	chr17	79885675	79887009	1335	*	Promoter	MAFG-AS1	63	1_Active_Promoter
MCRS1_HepG2_peaks_10364	chr17	79891029	79892732	1704	*	Intron	RP11-498C9.13	1604	10_Txn_Elongation
MCRS1_HepG2_peaks_10365	chr17	79893622	79895725	2104	*	Promoter	PYCR1	20	1_Active_Promoter
MCRS1_HepG2_peaks_10366	chr17	79906531	79906700	170	*	Distal	MYADML2	1504	7_Weak_Enhancer
MCRS1_HepG2_peaks_10367	chr17	79909806	79912510	2705	*	Intron	MYADML2	6047	9_Txn_Transition
MCRS1_HepG2_peaks_10368	chr17	79914824	79915262	439	*	Intron	NOTUM	2640	9_Txn_Transition
MCRS1_HepG2_peaks_10369	chr17	79915825	79921324	5500	*	Promoter	NOTUM	172	1_Active_Promoter
MCRS1_HepG2_peaks_1037	chr1	71545984	71547117	1134	*	Promoter	ZRANB2	141	1_Active_Promoter
MCRS1_HepG2_peaks_10370	chr17	79921905	79926279	4375	*	Promoter	RP11-498C9.17	370	5_Strong_Enhancer
MCRS1_HepG2_peaks_10371	chr17	79926960	79927147	188	*	Distal	RP11-498C9.17	2586	4_Strong_Enhancer
MCRS1_HepG2_peaks_10372	chr17	79929661	79929808	148	*	Distal	ASPSCR1	4946	11_Weak_Txn
MCRS1_HepG2_peaks_10373	chr17	79931082	79931268	187	*	Distal	ASPSCR1	3505	11_Weak_Txn
MCRS1_HepG2_peaks_10374	chr17	79934580	79937079	2500	*	Promoter	ASPSCR1	52	1_Active_Promoter
MCRS1_HepG2_peaks_10375	chr17	79943682	79943838	157	*	Intron	ASPSCR1	7696	10_Txn_Elongation
MCRS1_HepG2_peaks_10376	chr17	79948294	79965965	17672	*	Intron	ASPSCR1	3808	4_Strong_Enhancer
MCRS1_HepG2_peaks_10377	chr17	79966630	79967740	1111	*	Promoter	ASPSCR1	174	10_Txn_Elongation
MCRS1_HepG2_peaks_10378	chr17	79968563	79969068	506	*	Promoter	ASPSCR1	126	11_Weak_Txn
MCRS1_HepG2_peaks_10379	chr17	79969708	79969987	280	*	Promoter	ASPSCR1	110	5_Strong_Enhancer
MCRS1_HepG2_peaks_1038	chr1	72748580	72748769	190	*	Promoter	NEGR1	255	6_Weak_Enhancer
MCRS1_HepG2_peaks_10380	chr17	79970642	79974601	3960	*	Promoter	ASPSCR1	466	5_Strong_Enhancer
MCRS1_HepG2_peaks_10381	chr17	79976071	79982358	6288	*	Intron	STRA13	1480	4_Strong_Enhancer
MCRS1_HepG2_peaks_10382	chr17	79988116	79988426	311	*	Exon	RAC3	1226	8_Insulator
MCRS1_HepG2_peaks_10383	chr17	79990022	79990191	170	*	Promoter	RAC3	44	6_Weak_Enhancer
MCRS1_HepG2_peaks_10384	chr17	79993994	79995694	1701	*	Promoter	DCXR	16	1_Active_Promoter
MCRS1_HepG2_peaks_10385	chr17	79997794	79998085	292	*	Distal	RP13-650J16.1	2030	2_Weak_Promoter
MCRS1_HepG2_peaks_10386	chr17	80001076	80001545	470	*	Distal	RP13-650J16.1	5401	7_Weak_Enhancer
MCRS1_HepG2_peaks_10387	chr17	80008902	80009320	419	*	Promoter	GPS1	58	1_Active_Promoter
MCRS1_HepG2_peaks_10388	chr17	80009854	80010795	942	*	Promoter	GPS1	119	1_Active_Promoter
MCRS1_HepG2_peaks_10389	chr17	80011357	80011949	593	*	Exon	GPS1	1172	2_Weak_Promoter
MCRS1_HepG2_peaks_1039	chr1	74663471	74663776	306	*	Promoter	LRRIQ3	205	1_Active_Promoter
MCRS1_HepG2_peaks_10390	chr17	80013322	80013564	243	*	Promoter	GPS1	613	10_Txn_Elongation
MCRS1_HepG2_peaks_10391	chr17	80014268	80015790	1523	*	Promoter	GPS1	627	4_Strong_Enhancer
MCRS1_HepG2_peaks_10392	chr17	80016710	80018794	2085	*	Promoter	DUS1L	215	10_Txn_Elongation
MCRS1_HepG2_peaks_10393	chr17	80020066	80020445	380	*	Promoter	DUS1L	591	10_Txn_Elongation
MCRS1_HepG2_peaks_10394	chr17	80021746	80024231	2486	*	Promoter	DUS1L	430	4_Strong_Enhancer
MCRS1_HepG2_peaks_10395	chr17	80033194	80033450	257	*	Distal	FASN	4480	12_Repressed
MCRS1_HepG2_peaks_10396	chr17	80034391	80035745	1355	*	Distal	FASN	2734	14_Repetitive/CNV
MCRS1_HepG2_peaks_10397	chr17	80036444	80038287	1844	*	Promoter	FASN	437	9_Txn_Transition
MCRS1_HepG2_peaks_10398	chr17	80040858	80041401	544	*	Promoter	FASN	41	9_Txn_Transition
MCRS1_HepG2_peaks_10399	chr17	80041964	80042281	318	*	Promoter	FASN	947	9_Txn_Transition
MCRS1_HepG2_peaks_104	chr1	2160425	2166063	5639	*	Promoter	SKI	671	1_Active_Promoter
MCRS1_HepG2_peaks_1040	chr1	75197608	75199481	1874	*	Promoter	CRYZ	47	1_Active_Promoter
MCRS1_HepG2_peaks_10400	chr17	80047339	80047966	628	*	Intron	FASN	4114	9_Txn_Transition
MCRS1_HepG2_peaks_10401	chr17	80049608	80049850	243	*	Intron	FASN	6191	9_Txn_Transition
MCRS1_HepG2_peaks_10402	chr17	80052375	80065098	12724	*	Promoter	CCDC57	987	4_Strong_Enhancer
MCRS1_HepG2_peaks_10403	chr17	80108048	80108315	268	*	Intron	CCDC57	1298	13_Heterochrom/lo
MCRS1_HepG2_peaks_10404	chr17	80111695	80111842	148	*	Promoter	RP11-1376P16.2	460	8_Insulator
MCRS1_HepG2_peaks_10405	chr17	80135065	80135247	183	*	Intron	CCDC57	1614	11_Weak_Txn
MCRS1_HepG2_peaks_10406	chr17	80163926	80164479	554	*	Intron	CCDC57	6484	4_Strong_Enhancer
MCRS1_HepG2_peaks_10407	chr17	80169975	80171562	1588	*	Promoter	CCDC57	60	1_Active_Promoter
MCRS1_HepG2_peaks_10408	chr17	80172175	80172503	329	*	Promoter	RP13-516M14.2	234	6_Weak_Enhancer
MCRS1_HepG2_peaks_10409	chr17	80173312	80176690	3379	*	Exon	RP13-516M14.2	2896	4_Strong_Enhancer
MCRS1_HepG2_peaks_1041	chr1	75841550	75841974	425	*	Intron	RP11-87O11.1	145482	1_Active_Promoter
MCRS1_HepG2_peaks_10410	chr17	80181571	80182068	498	*	Distal	SLC16A3	4451	11_Weak_Txn
MCRS1_HepG2_peaks_10411	chr17	80182633	80183512	880	*	Distal	SLC16A3	3198	6_Weak_Enhancer
MCRS1_HepG2_peaks_10412	chr17	80185586	80204677	19092	*	Promoter	SLC16A3	83	4_Strong_Enhancer
MCRS1_HepG2_peaks_10413	chr17	80213379	80213601	223	*	Promoter	CSNK1D	66	9_Txn_Transition
MCRS1_HepG2_peaks_10414	chr17	80215398	80215636	239	*	Exon	AC132872.2	1384	9_Txn_Transition
MCRS1_HepG2_peaks_10415	chr17	80223974	80226250	2277	*	Promoter	CSNK1D	434	4_Strong_Enhancer
MCRS1_HepG2_peaks_10416	chr17	80227830	80228179	350	*	Intron	CSNK1D	2993	4_Strong_Enhancer
MCRS1_HepG2_peaks_10417	chr17	80229955	80231955	2001	*	Promoter	CSNK1D	42	1_Active_Promoter
MCRS1_HepG2_peaks_10418	chr17	80240222	80240369	148	*	Distal	CSNK1D	8686	7_Weak_Enhancer
MCRS1_HepG2_peaks_10419	chr17	80245623	80246326	704	*	Distal	RP13-516M14.4	4713	4_Strong_Enhancer
MCRS1_HepG2_peaks_1042	chr1	76081365	76081840	476	*	Distal	SLC44A5	4799	2_Weak_Promoter
MCRS1_HepG2_peaks_10420	chr17	80248510	80252051	3542	*	Promoter	RP13-516M14.4	407	1_Active_Promoter
MCRS1_HepG2_peaks_10421	chr17	80253499	80254167	669	*	Distal	RP13-516M14.1	2239	2_Weak_Promoter
MCRS1_HepG2_peaks_10422	chr17	80255851	80256294	444	*	Distal	RP13-516M14.1	4478	1_Active_Promoter
MCRS1_HepG2_peaks_10423	chr17	80258450	80259548	1099	*	Distal	RP13-516M14.1	7405	6_Weak_Enhancer
MCRS1_HepG2_peaks_10424	chr17	80261037	80262328	1292	*	Distal	RP13-516M14.1	10088	2_Weak_Promoter
MCRS1_HepG2_peaks_10425	chr17	80262957	80263127	171	*	Distal	RP13-516M14.1	11448	2_Weak_Promoter
MCRS1_HepG2_peaks_10426	chr17	80274095	80274323	229	*	Exon	CD7	1214	2_Weak_Promoter
MCRS1_HepG2_peaks_10427	chr17	80274932	80276794	1863	*	Promoter	CD7	383	1_Active_Promoter
MCRS1_HepG2_peaks_10428	chr17	80277542	80280385	2844	*	Exon	CD7	3483	1_Active_Promoter
MCRS1_HepG2_peaks_10429	chr17	80283091	80284065	975	*	Intron	SECTM1	2801	4_Strong_Enhancer
MCRS1_HepG2_peaks_1043	chr1	76143296	76143968	673	*	Distal	RP4-595K12.2	35858	1_Active_Promoter
MCRS1_HepG2_peaks_10430	chr17	80285986	80287282	1297	*	Promoter	SECTM1	250	4_Strong_Enhancer
MCRS1_HepG2_peaks_10431	chr17	80288056	80288682	627	*	Intron	SECTM1	1985	4_Strong_Enhancer
MCRS1_HepG2_peaks_10432	chr17	80290640	80290817	178	*	Promoter	SECTM1	893	2_Weak_Promoter
MCRS1_HepG2_peaks_10433	chr17	80291791	80294746	2956	*	Distal	SECTM1	1316	4_Strong_Enhancer
MCRS1_HepG2_peaks_10434	chr17	80297200	80297544	345	*	Distal	SECTM1	5420	4_Strong_Enhancer
MCRS1_HepG2_peaks_10435	chr17	80300160	80301106	947	*	Distal	SECTM1	8681	4_Strong_Enhancer
MCRS1_HepG2_peaks_10436	chr17	80302396	80302681	286	*	Distal	SECTM1	10586	4_Strong_Enhancer
MCRS1_HepG2_peaks_10437	chr17	80303327	80305697	2371	*	Distal	SECTM1	12560	4_Strong_Enhancer
MCRS1_HepG2_peaks_10438	chr17	80307065	80307259	195	*	Distal	TEX19	9958	4_Strong_Enhancer
MCRS1_HepG2_peaks_10439	chr17	80308160	80308611	452	*	Distal	TEX19	8735	6_Weak_Enhancer
MCRS1_HepG2_peaks_1044	chr1	76189817	76190870	1054	*	Promoter	ACADM	30	1_Active_Promoter
MCRS1_HepG2_peaks_10440	chr17	80309253	80310091	839	*	Distal	TEX19	7448	2_Weak_Promoter
MCRS1_HepG2_peaks_10441	chr17	80311723	80312002	280	*	Distal	TEX19	5258	6_Weak_Enhancer
MCRS1_HepG2_peaks_10442	chr17	80314211	80314648	438	*	Distal	TEX19	2691	2_Weak_Promoter
MCRS1_HepG2_peaks_10443	chr17	80316814	80317329	516	*	Promoter	TEX19	49	2_Weak_Promoter
MCRS1_HepG2_peaks_10444	chr17	80318469	80318679	211	*	Intron	TEX19	1449	11_Weak_Txn
MCRS1_HepG2_peaks_10445	chr17	80326047	80326263	217	*	Distal	RP13-20L14.2	5081	4_Strong_Enhancer
MCRS1_HepG2_peaks_10446	chr17	80328269	80328916	648	*	Distal	UTS2R	3511	4_Strong_Enhancer
MCRS1_HepG2_peaks_10447	chr17	80331141	80331290	150	*	Promoter	UTS2R	888	6_Weak_Enhancer
MCRS1_HepG2_peaks_10448	chr17	80332102	80332294	193	*	Promoter	UTS2R	90	11_Weak_Txn
MCRS1_HepG2_peaks_10449	chr17	80333814	80334867	1054	*	Distal	UTS2R	2232	2_Weak_Promoter
MCRS1_HepG2_peaks_1045	chr1	76251235	76254362	3128	*	Promoter	SNORD45C	39	1_Active_Promoter
MCRS1_HepG2_peaks_10450	chr17	80340223	80340474	252	*	Promoter	RP13-20L14.1	215	12_Repressed
MCRS1_HepG2_peaks_10451	chr17	80342606	80342889	284	*	Distal	RP13-20L14.1	2179	2_Weak_Promoter
MCRS1_HepG2_peaks_10452	chr17	80345980	80346378	399	*	Distal	OGFOD3	3799	2_Weak_Promoter
MCRS1_HepG2_peaks_10453	chr17	80371145	80371317	173	*	Intron	OGFOD3	1664	2_Weak_Promoter
MCRS1_HepG2_peaks_10454	chr17	80372418	80372934	517	*	Promoter	OGFOD3	713	9_Txn_Transition
MCRS1_HepG2_peaks_10455	chr17	80375101	80376960	1860	*	Promoter	HEXDC	161	1_Active_Promoter
MCRS1_HepG2_peaks_10456	chr17	80383112	80383267	156	*	Promoter	HEXDC-IT1	182	11_Weak_Txn
MCRS1_HepG2_peaks_10457	chr17	80401363	80401546	184	*	Promoter	C17orf62	947	10_Txn_Elongation
MCRS1_HepG2_peaks_10458	chr17	80407971	80408909	939	*	Promoter	C17orf62	103	1_Active_Promoter
MCRS1_HepG2_peaks_10459	chr17	80412064	80412243	180	*	Exon	RP13-20L14.6	3419	11_Weak_Txn
MCRS1_HepG2_peaks_1046	chr1	76255633	76256525	893	*	Promoter	RABGGTB	872	2_Weak_Promoter
MCRS1_HepG2_peaks_10460	chr17	80414966	80417616	2651	*	Promoter	NARF	54	1_Active_Promoter
MCRS1_HepG2_peaks_10461	chr17	80451988	80454282	2295	*	Distal	NARF	10449	1_Active_Promoter
MCRS1_HepG2_peaks_10462	chr17	80461275	80461491	217	*	Distal	FOXK2	16203	2_Weak_Promoter
MCRS1_HepG2_peaks_10463	chr17	80462047	80462255	209	*	Distal	FOXK2	15435	2_Weak_Promoter
MCRS1_HepG2_peaks_10464	chr17	80474795	80475959	1165	*	Distal	FOXK2	2209	4_Strong_Enhancer
MCRS1_HepG2_peaks_10465	chr17	80476623	80480542	3920	*	Promoter	FOXK2	410	1_Active_Promoter
MCRS1_HepG2_peaks_10466	chr17	80482569	80482969	401	*	Intron	FOXK2	4597	4_Strong_Enhancer
MCRS1_HepG2_peaks_10467	chr17	80507840	80508022	183	*	Intron	FOXK2	9282	4_Strong_Enhancer
MCRS1_HepG2_peaks_10468	chr17	80511144	80511399	256	*	Intron	FOXK2	5942	4_Strong_Enhancer
MCRS1_HepG2_peaks_10469	chr17	80519427	80519889	463	*	Intron	FOXK2	2416	4_Strong_Enhancer
MCRS1_HepG2_peaks_1047	chr1	76262503	76262805	303	*	Promoter	MSH4	85	9_Txn_Transition
MCRS1_HepG2_peaks_10470	chr17	80524516	80524697	182	*	Intron	FOXK2	7364	5_Strong_Enhancer
MCRS1_HepG2_peaks_10471	chr17	80525934	80527307	1374	*	Intron	RP13-638C3.6	8644	4_Strong_Enhancer
MCRS1_HepG2_peaks_10472	chr17	80528696	80528963	268	*	Intron	RP13-638C3.6	6435	10_Txn_Elongation
MCRS1_HepG2_peaks_10473	chr17	80544094	80544432	339	*	Promoter	FOXK2	255	9_Txn_Transition
MCRS1_HepG2_peaks_10474	chr17	80550340	80551622	1283	*	Promoter	FOXK2	292	4_Strong_Enhancer
MCRS1_HepG2_peaks_10475	chr17	80605176	80607123	1948	*	Promoter	WDR45B	42	1_Active_Promoter
MCRS1_HepG2_peaks_10476	chr17	80613430	80613770	341	*	Exon	RAB40B	1154	2_Weak_Promoter
MCRS1_HepG2_peaks_10477	chr17	80626318	80626865	548	*	Promoter	MIR4525	406	2_Weak_Promoter
MCRS1_HepG2_peaks_10478	chr17	80629209	80629498	290	*	Intron	MIR4525	3168	12_Repressed
MCRS1_HepG2_peaks_10479	chr17	80655391	80657402	2012	*	Promoter	RAB40B	131	2_Weak_Promoter
MCRS1_HepG2_peaks_1048	chr1	77684805	77685089	285	*	Promoter	PIGK	161	1_Active_Promoter
MCRS1_HepG2_peaks_10480	chr17	80662349	80662567	219	*	Distal	RAB40B	5852	2_Weak_Promoter
MCRS1_HepG2_peaks_10481	chr17	80672568	80672786	219	*	Intron	RP11-388C12.1	1451	6_Weak_Enhancer
MCRS1_HepG2_peaks_10482	chr17	80673797	80675143	1347	*	Promoter	FN3KRP	86	2_Weak_Promoter
MCRS1_HepG2_peaks_10483	chr17	80692800	80694216	1417	*	Promoter	FN3K	0	1_Active_Promoter
MCRS1_HepG2_peaks_10484	chr17	80694724	80697643	2920	*	Exon	FN3K	2233	4_Strong_Enhancer
MCRS1_HepG2_peaks_10485	chr17	80698208	80698467	260	*	Intron	FN3K	4387	9_Txn_Transition
MCRS1_HepG2_peaks_10486	chr17	80698984	80699525	542	*	Exon	RP11-388C12.8	3687	4_Strong_Enhancer
MCRS1_HepG2_peaks_10487	chr17	80700060	80700219	160	*	Intron	RP11-388C12.8	2802	9_Txn_Transition
MCRS1_HepG2_peaks_10488	chr17	80708151	80708438	288	*	Exon	TBCD	1643	11_Weak_Txn
MCRS1_HepG2_peaks_10489	chr17	80709655	80710877	1223	*	Promoter	TBCD	230	1_Active_Promoter
MCRS1_HepG2_peaks_1049	chr1	78147962	78149629	1668	*	Promoter	ZZZ3	261	1_Active_Promoter
MCRS1_HepG2_peaks_10490	chr17	80732845	80733506	662	*	Intron	AC068014.1	2737	9_Txn_Transition
MCRS1_HepG2_peaks_10491	chr17	80735647	80735848	202	*	Promoter	AC068014.1	165	9_Txn_Transition
MCRS1_HepG2_peaks_10492	chr17	80805788	80806141	354	*	Intron	ZNF750	7508	1_Active_Promoter
MCRS1_HepG2_peaks_10493	chr17	80833397	80833617	221	*	Intron	TBCD	8518	4_Strong_Enhancer
MCRS1_HepG2_peaks_10494	chr17	80839803	80839960	158	*	Intron	TBCD	2144	4_Strong_Enhancer
MCRS1_HepG2_peaks_10495	chr17	80846634	80848082	1449	*	Intron	TBCD	3396	4_Strong_Enhancer
MCRS1_HepG2_peaks_10496	chr17	80997224	80997405	182	*	Intron	B3GNTL1	9341	10_Txn_Elongation
MCRS1_HepG2_peaks_10497	chr17	81005943	81007629	1687	*	Promoter	B3GNTL1	124	4_Strong_Enhancer
MCRS1_HepG2_peaks_10498	chr17	81009329	81010583	1255	*	Promoter	B3GNTL1	268	1_Active_Promoter
MCRS1_HepG2_peaks_10499	chr17	81036313	81036561	249	*	Distal	METRNL	1127	2_Weak_Promoter
MCRS1_HepG2_peaks_105	chr1	2178045	2178206	162	*	Intron	SKI	1307	6_Weak_Enhancer
MCRS1_HepG2_peaks_1050	chr1	78224489	78225589	1101	*	Promoter	USP33	31	1_Active_Promoter
MCRS1_HepG2_peaks_10503	chr18	73332	73479	148	*	Promoter	RP11-683L23.7	109	2_Weak_Promoter
MCRS1_HepG2_peaks_10504	chr18	90766	90926	161	*	Distal	IL9RP4	2274	4_Strong_Enhancer
MCRS1_HepG2_peaks_10505	chr18	158108	159176	1069	*	Promoter	USP14	32	1_Active_Promoter
MCRS1_HepG2_peaks_10506	chr18	267589	268898	1310	*	Promoter	RP11-705O1.8	93	1_Active_Promoter
MCRS1_HepG2_peaks_10507	chr18	362666	362838	173	*	Intron	COLEC12	45384	4_Strong_Enhancer
MCRS1_HepG2_peaks_10508	chr18	596998	597269	272	*	Promoter	CLUL1	108	2_Weak_Promoter
MCRS1_HepG2_peaks_10509	chr18	657047	658974	1928	*	Promoter	TYMS	251	1_Active_Promoter
MCRS1_HepG2_peaks_1051	chr1	78245211	78245858	648	*	Promoter	RNA5SP21	52	2_Weak_Promoter
MCRS1_HepG2_peaks_10510	chr18	703336	703551	216	*	Intron	RP11-806L2.6	3077	4_Strong_Enhancer
MCRS1_HepG2_peaks_10511	chr18	711823	713001	1179	*	Promoter	ENOSF1	108	1_Active_Promoter
MCRS1_HepG2_peaks_10512	chr18	770473	770807	335	*	Intron	YES1	4624	4_Strong_Enhancer
MCRS1_HepG2_peaks_10513	chr18	811634	813069	1436	*	Promoter	YES1	4	1_Active_Promoter
MCRS1_HepG2_peaks_10514	chr18	847901	848908	1008	*	Distal	RP11-672L10.5	8120	4_Strong_Enhancer
MCRS1_HepG2_peaks_10515	chr18	2570694	2571484	791	*	Promoter	METTL4	140	1_Active_Promoter
MCRS1_HepG2_peaks_10516	chr18	2655006	2656948	1943	*	Promoter	SMCHD1	238	1_Active_Promoter
MCRS1_HepG2_peaks_10517	chr18	2905779	2907233	1455	*	Promoter	EMILIN2	58	1_Active_Promoter
MCRS1_HepG2_peaks_10518	chr18	2932526	2932758	233	*	Intron	RP11-737O24.5	11676	5_Strong_Enhancer
MCRS1_HepG2_peaks_10519	chr18	3012475	3014458	1984	*	Promoter	LPIN2	151	1_Active_Promoter
MCRS1_HepG2_peaks_1052	chr1	78353903	78354927	1025	*	Promoter	NEXN	66	2_Weak_Promoter
MCRS1_HepG2_peaks_10520	chr18	3026570	3026748	179	*	Distal	SNORA70	1093	4_Strong_Enhancer
MCRS1_HepG2_peaks_10521	chr18	3037715	3037877	163	*	Distal	SNORA70	12230	4_Strong_Enhancer
MCRS1_HepG2_peaks_10522	chr18	3060922	3061171	250	*	Distal	MYOM1	14600	4_Strong_Enhancer
MCRS1_HepG2_peaks_10523	chr18	3246177	3248737	2561	*	Promoter	MYL12A	19	1_Active_Promoter
MCRS1_HepG2_peaks_10524	chr18	3261469	3262743	1275	*	Promoter	MYL12B	197	1_Active_Promoter
MCRS1_HepG2_peaks_10525	chr18	3296925	3297417	493	*	Intron	RP11-838N2.5	13026	1_Active_Promoter
MCRS1_HepG2_peaks_10526	chr18	3448035	3454023	5989	*	Promoter	TGIF1	559	1_Active_Promoter
MCRS1_HepG2_peaks_10527	chr18	3456324	3456495	172	*	Promoter	TGIF1	995	4_Strong_Enhancer
MCRS1_HepG2_peaks_10528	chr18	3594103	3597711	3609	*	Intron	DLGAP1-AS1	1452	1_Active_Promoter
MCRS1_HepG2_peaks_10529	chr18	3617439	3618565	1127	*	Intron	DLGAP1-AS2	14264	4_Strong_Enhancer
MCRS1_HepG2_peaks_1053	chr1	78442195	78443262	1068	*	Intron	FUBP1	2039	1_Active_Promoter
MCRS1_HepG2_peaks_10530	chr18	3623448	3624630	1183	*	Intron	DLGAP1-AS2	20301	4_Strong_Enhancer
MCRS1_HepG2_peaks_10531	chr18	3665966	3666374	409	*	Intron	RP11-874J12.4	12758	4_Strong_Enhancer
MCRS1_HepG2_peaks_10532	chr18	5237601	5238882	1282	*	Promoter	LINC00667	112	1_Active_Promoter
MCRS1_HepG2_peaks_10533	chr18	5294635	5295013	379	*	Promoter	ZBTB14	0	1_Active_Promoter
MCRS1_HepG2_peaks_10534	chr18	5295725	5296993	1269	*	Promoter	ZBTB14	163	4_Strong_Enhancer
MCRS1_HepG2_peaks_10535	chr18	5298085	5298990	906	*	Distal	ZBTB14	1483	4_Strong_Enhancer
MCRS1_HepG2_peaks_10536	chr18	5890748	5891202	455	*	Exon	TMEM200C	1125	3_Poised_Promoter
MCRS1_HepG2_peaks_10537	chr18	6413926	6415192	1267	*	Promoter	L3MBTL4	235	1_Active_Promoter
MCRS1_HepG2_peaks_10538	chr18	6963294	6963489	196	*	Intron	LAMA1	2152	4_Strong_Enhancer
MCRS1_HepG2_peaks_10539	chr18	7566638	7568559	1922	*	Promoter	PTPRM	816	1_Active_Promoter
MCRS1_HepG2_peaks_1054	chr1	78443820	78445909	2090	*	Promoter	DNAJB4	3	1_Active_Promoter
MCRS1_HepG2_peaks_10540	chr18	8063036	8063411	376	*	Intron	PTPRM	13859	2_Weak_Promoter
MCRS1_HepG2_peaks_10541	chr18	8341902	8342070	169	*	Intron	AP001094.1	4946	4_Strong_Enhancer
MCRS1_HepG2_peaks_10542	chr18	8608782	8609439	658	*	Promoter	RAB12	330	1_Active_Promoter
MCRS1_HepG2_peaks_10543	chr18	8610034	8610493	460	*	Promoter	RAB12	818	1_Active_Promoter
MCRS1_HepG2_peaks_10544	chr18	8704889	8705167	279	*	Promoter	MTCL1	628	2_Weak_Promoter
MCRS1_HepG2_peaks_10545	chr18	9102295	9103153	859	*	Promoter	RP11-21J18.1	7	1_Active_Promoter
MCRS1_HepG2_peaks_10546	chr18	9135828	9137173	1346	*	Promoter	NDUFV2-AS1	9	1_Active_Promoter
MCRS1_HepG2_peaks_10547	chr18	9334253	9335340	1088	*	Promoter	TWSG1	29	2_Weak_Promoter
MCRS1_HepG2_peaks_10548	chr18	9474956	9475877	922	*	Promoter	RALBP1	201	2_Weak_Promoter
MCRS1_HepG2_peaks_10549	chr18	9535646	9535931	286	*	Exon	PPP4R1	14507	5_Strong_Enhancer
MCRS1_HepG2_peaks_1055	chr1	78510964	78512208	1245	*	Promoter	GIPC2	0	2_Weak_Promoter
MCRS1_HepG2_peaks_10550	chr18	9613777	9614218	442	*	Promoter	PPP4R1	272	1_Active_Promoter
MCRS1_HepG2_peaks_10551	chr18	9614845	9615319	475	*	Promoter	PPP4R1	102	1_Active_Promoter
MCRS1_HepG2_peaks_10552	chr18	9807083	9807358	276	*	Intron	RAB31	6822	5_Strong_Enhancer
MCRS1_HepG2_peaks_10553	chr18	9855645	9855838	194	*	Promoter	RAB31	297	4_Strong_Enhancer
MCRS1_HepG2_peaks_10554	chr18	9913634	9915095	1462	*	Promoter	VAPA	243	1_Active_Promoter
MCRS1_HepG2_peaks_10555	chr18	10455138	10455299	162	*	Promoter	APCDD1	237	1_Active_Promoter
MCRS1_HepG2_peaks_10556	chr18	10525840	10526690	851	*	Promoter	NAPG	141	1_Active_Promoter
MCRS1_HepG2_peaks_10557	chr18	10578195	10578419	225	*	Distal	RP11-883A18.3	16277	2_Weak_Promoter
MCRS1_HepG2_peaks_10558	chr18	11148992	11149881	890	*	Promoter	PIEZO2	673	2_Weak_Promoter
MCRS1_HepG2_peaks_10559	chr18	11500610	11501887	1278	*	Intron	LINC01255	4527	4_Strong_Enhancer
MCRS1_HepG2_peaks_1056	chr1	79073463	79073806	344	*	Distal	IFI44L	11970	2_Weak_Promoter
MCRS1_HepG2_peaks_10560	chr18	11840654	11841123	470	*	Intron	CHMP1B	10504	4_Strong_Enhancer
MCRS1_HepG2_peaks_10561	chr18	11849807	11850044	238	*	Intron	CHMP1B	1467	4_Strong_Enhancer
MCRS1_HepG2_peaks_10562	chr18	11851008	11852111	1104	*	Promoter	CHMP1B	162	1_Active_Promoter
MCRS1_HepG2_peaks_10563	chr18	11856660	11857785	1126	*	Promoter	GNAL	214	4_Strong_Enhancer
MCRS1_HepG2_peaks_10564	chr18	11907991	11909193	1203	*	Promoter	RP11-820I16.4	116	1_Active_Promoter
MCRS1_HepG2_peaks_10565	chr18	11947192	11947476	285	*	Distal	RP11-820I16.2	18495	2_Weak_Promoter
MCRS1_HepG2_peaks_10566	chr18	11955488	11956203	716	*	Distal	IMPA2	25176	5_Strong_Enhancer
MCRS1_HepG2_peaks_10567	chr18	11980388	11982725	2338	*	Promoter	IMPA2	39	1_Active_Promoter
MCRS1_HepG2_peaks_10568	chr18	12008057	12008221	165	*	Intron	IMPA2	1757	5_Strong_Enhancer
MCRS1_HepG2_peaks_10569	chr18	12008828	12009038	211	*	Promoter	IMPA2	963	4_Strong_Enhancer
MCRS1_HepG2_peaks_1057	chr1	82266193	82267442	1250	*	Promoter	ADGRL2	733	1_Active_Promoter
MCRS1_HepG2_peaks_10570	chr18	12179937	12180133	197	*	Distal	RP11-64C12.7	12895	2_Weak_Promoter
MCRS1_HepG2_peaks_10571	chr18	12271625	12272023	399	*	Intron	RP11-64C12.1	7599	2_Weak_Promoter
MCRS1_HepG2_peaks_10572	chr18	12308629	12308947	319	*	Promoter	TUBB6	524	2_Weak_Promoter
MCRS1_HepG2_peaks_10573	chr18	12376097	12378116	2020	*	Promoter	AFG3L2	103	1_Active_Promoter
MCRS1_HepG2_peaks_10574	chr18	12419687	12421472	1786	*	Promoter	PRELID3A	561	1_Active_Promoter
MCRS1_HepG2_peaks_10575	chr18	12657041	12657675	635	*	Promoter	SPIRE1	621	2_Weak_Promoter
MCRS1_HepG2_peaks_10576	chr18	12658402	12658721	320	*	Promoter	PSMG2	173	6_Weak_Enhancer
MCRS1_HepG2_peaks_10577	chr18	12702268	12703417	1150	*	Promoter	CEP76	64	1_Active_Promoter
MCRS1_HepG2_peaks_10578	chr18	12730465	12730886	422	*	Distal	PSMG2	6546	1_Active_Promoter
MCRS1_HepG2_peaks_10579	chr18	12838324	12838627	304	*	Intron	PTPN2	1650	4_Strong_Enhancer
MCRS1_HepG2_peaks_1058	chr1	83647897	83648057	161	*	Distal	LINC01361	196084	2_Weak_Promoter
MCRS1_HepG2_peaks_10580	chr18	12883338	12884267	930	*	Promoter	PTPN2	392	1_Active_Promoter
MCRS1_HepG2_peaks_10581	chr18	12911099	12911291	193	*	Promoter	STK25P1	8	2_Weak_Promoter
MCRS1_HepG2_peaks_10582	chr18	12947034	12949125	2092	*	Promoter	SEH1L	30	1_Active_Promoter
MCRS1_HepG2_peaks_10583	chr18	12990972	12991930	959	*	Promoter	CEP192	73	1_Active_Promoter
MCRS1_HepG2_peaks_10584	chr18	13136614	13138859	2246	*	Distal	RP11-807E13.3	2749	1_Active_Promoter
MCRS1_HepG2_peaks_10585	chr18	13175787	13176054	268	*	Distal	RP11-794M8.2	9693	4_Strong_Enhancer
MCRS1_HepG2_peaks_10586	chr18	13217623	13218955	1333	*	Promoter	LDLRAD4	262	1_Active_Promoter
MCRS1_HepG2_peaks_10587	chr18	13262157	13262315	159	*	Intron	LDLRAD4	15863	11_Weak_Txn
MCRS1_HepG2_peaks_10588	chr18	13418028	13418461	434	*	Intron	LDLRAD4-AS1	9232	1_Active_Promoter
MCRS1_HepG2_peaks_10589	chr18	13472002	13472179	178	*	Promoter	RP11-53B2.1	576	1_Active_Promoter
MCRS1_HepG2_peaks_1059	chr1	84543018	84544324	1307	*	Promoter	RP11-486G15.2	55	1_Active_Promoter
MCRS1_HepG2_peaks_10590	chr18	13542348	13542593	246	*	Promoter	LDLRAD4	62	4_Strong_Enhancer
MCRS1_HepG2_peaks_10591	chr18	13725926	13727190	1265	*	Promoter	FAM210A	0	1_Active_Promoter
MCRS1_HepG2_peaks_10592	chr18	14131902	14132550	649	*	Promoter	ZNF519	198	1_Active_Promoter
MCRS1_HepG2_peaks_10593	chr18	14178828	14179171	344	*	Promoter	ANKRD20A5P	94	2_Weak_Promoter
MCRS1_HepG2_peaks_10594	chr18	15224415	15224606	192	*	Distal	BNIP3P3	23483	13_Heterochrom/lo
MCRS1_HepG2_peaks_10595	chr18	18691025	18691666	642	*	Promoter	ROCK1	362	1_Active_Promoter
MCRS1_HepG2_peaks_10596	chr18	18822271	18822418	148	*	Promoter	GREB1L	23	3_Poised_Promoter
MCRS1_HepG2_peaks_10597	chr18	19130685	19131374	690	*	Intron	ESCO1	9910	5_Strong_Enhancer
MCRS1_HepG2_peaks_10598	chr18	19179109	19180997	1889	*	Promoter	ESCO1	609	1_Active_Promoter
MCRS1_HepG2_peaks_10599	chr18	19191776	19192980	1205	*	Promoter	SNRPD1	84	1_Active_Promoter
MCRS1_HepG2_peaks_106	chr1	2179634	2180916	1283	*	Promoter	SKI	838	4_Strong_Enhancer
MCRS1_HepG2_peaks_1060	chr1	84944697	84945167	471	*	Promoter	RPF1	7	1_Active_Promoter
MCRS1_HepG2_peaks_10600	chr18	19266446	19267090	645	*	Intron	MIR320C1	3295	4_Strong_Enhancer
MCRS1_HepG2_peaks_10601	chr18	19283926	19285122	1197	*	Promoter	ABHD3	9	1_Active_Promoter
MCRS1_HepG2_peaks_10602	chr18	19315392	19315631	240	*	Intron	MIB1	5767	2_Weak_Promoter
MCRS1_HepG2_peaks_10603	chr18	19320788	19322078	1291	*	Promoter	MIB1	150	1_Active_Promoter
MCRS1_HepG2_peaks_10604	chr18	19581879	19582141	263	*	Intron	AC091043.1	2478	2_Weak_Promoter
MCRS1_HepG2_peaks_10605	chr18	19749305	19749873	569	*	Promoter	GATA6	183	1_Active_Promoter
MCRS1_HepG2_peaks_10606	chr18	19774026	19774219	194	*	Intron	RP11-627G18.1	11067	5_Strong_Enhancer
MCRS1_HepG2_peaks_10607	chr18	20513047	20513999	953	*	Promoter	RP11-739L10.1	201	1_Active_Promoter
MCRS1_HepG2_peaks_10608	chr18	20713824	20714108	285	*	Promoter	CABLES1	559	1_Active_Promoter
MCRS1_HepG2_peaks_10609	chr18	20714984	20715563	580	*	Promoter	CABLES1	140	1_Active_Promoter
MCRS1_HepG2_peaks_1061	chr1	84971256	84972572	1317	*	Promoter	SPATA1	57	1_Active_Promoter
MCRS1_HepG2_peaks_10610	chr18	20716313	20717043	731	*	Promoter	CABLES1	163	1_Active_Promoter
MCRS1_HepG2_peaks_10611	chr18	20721486	20722364	879	*	Intron	CABLES1	5410	4_Strong_Enhancer
MCRS1_HepG2_peaks_10612	chr18	20936591	20937240	650	*	Intron	TMEM241	13327	4_Strong_Enhancer
MCRS1_HepG2_peaks_10613	chr18	20981508	20982133	626	*	Intron	TMEM241	31573	4_Strong_Enhancer
MCRS1_HepG2_peaks_10614	chr18	21032919	21033625	707	*	Promoter	RIOK3	0	1_Active_Promoter
MCRS1_HepG2_peaks_10615	chr18	21083028	21084024	997	*	Promoter	C18orf8	25	1_Active_Promoter
MCRS1_HepG2_peaks_10616	chr18	21125278	21125445	168	*	Intron	NPC1	4023	5_Strong_Enhancer
MCRS1_HepG2_peaks_10617	chr18	21136245	21136760	516	*	Exon	NPC1	1551	4_Strong_Enhancer
MCRS1_HepG2_peaks_10618	chr18	21164814	21167507	2694	*	Promoter	NPC1	288	1_Active_Promoter
MCRS1_HepG2_peaks_10619	chr18	21593953	21595438	1486	*	Promoter	TTC39C	93	2_Weak_Promoter
MCRS1_HepG2_peaks_1062	chr1	85039620	85040097	478	*	Promoter	CTBS	243	1_Active_Promoter
MCRS1_HepG2_peaks_10620	chr18	22006455	22006950	496	*	Promoter	IMPACT	1	2_Weak_Promoter
MCRS1_HepG2_peaks_10621	chr18	23669939	23671134	1196	*	Promoter	SS18	22	1_Active_Promoter
MCRS1_HepG2_peaks_10622	chr18	23806423	23807142	720	*	Promoter	TAF4B	62	2_Weak_Promoter
MCRS1_HepG2_peaks_10623	chr18	24070872	24071771	900	*	Intron	KCTD1	14464	4_Strong_Enhancer
MCRS1_HepG2_peaks_10624	chr18	24128270	24129296	1027	*	Promoter	KCTD1	613	2_Weak_Promoter
MCRS1_HepG2_peaks_10625	chr18	24236655	24237233	579	*	Promoter	KCTD1	411	2_Weak_Promoter
MCRS1_HepG2_peaks_10626	chr18	24743458	24743852	395	*	Intron	CHST9	20651	2_Weak_Promoter
MCRS1_HepG2_peaks_10627	chr18	25747844	25748093	250	*	Intron	CDH2	8705	4_Strong_Enhancer
MCRS1_HepG2_peaks_10628	chr18	25755175	25757733	2559	*	Promoter	CDH2	953	1_Active_Promoter
MCRS1_HepG2_peaks_10629	chr18	28680706	28682537	1832	*	Promoter	DSCAS	68	1_Active_Promoter
MCRS1_HepG2_peaks_1063	chr1	85086582	85086929	348	*	Distal	LINC01555	13945	2_Weak_Promoter
MCRS1_HepG2_peaks_10630	chr18	28823925	28824909	985	*	Distal	DSG1	73632	1_Active_Promoter
MCRS1_HepG2_peaks_10631	chr18	28858500	28858673	174	*	Distal	DSG1	39463	5_Strong_Enhancer
MCRS1_HepG2_peaks_10632	chr18	29077498	29078695	1198	*	Promoter	DSG2	84	2_Weak_Promoter
MCRS1_HepG2_peaks_10633	chr18	29171803	29171959	157	*	Promoter	TTR	39	1_Active_Promoter
MCRS1_HepG2_peaks_10634	chr18	29264698	29265671	974	*	Promoter	RP11-549B18.1	431	2_Weak_Promoter
MCRS1_HepG2_peaks_10635	chr18	29522285	29523742	1458	*	Promoter	TRAPPC8	22	1_Active_Promoter
MCRS1_HepG2_peaks_10636	chr18	29598482	29599495	1014	*	Promoter	RP11-53I6.2	194	1_Active_Promoter
MCRS1_HepG2_peaks_10637	chr18	29671614	29673425	1812	*	Promoter	RNF138	51	1_Active_Promoter
MCRS1_HepG2_peaks_10638	chr18	30050638	30051210	573	*	Promoter	GAREM	475	1_Active_Promoter
MCRS1_HepG2_peaks_10639	chr18	30349093	30352846	3754	*	Exon	KLHL14	1158	1_Active_Promoter
MCRS1_HepG2_peaks_1064	chr1	85155566	85156557	992	*	Promoter	SSX2IP	63	2_Weak_Promoter
MCRS1_HepG2_peaks_10640	chr18	30383260	30384913	1654	*	Distal	RP11-57G22.1	25082	4_Strong_Enhancer
MCRS1_HepG2_peaks_10641	chr18	32073483	32073630	148	*	Promoter	DTNA	180	1_Active_Promoter
MCRS1_HepG2_peaks_10642	chr18	32494290	32494766	477	*	Distal	RP11-96A15.1	11677	4_Strong_Enhancer
MCRS1_HepG2_peaks_10643	chr18	32508382	32508619	238	*	Distal	RP11-96A15.1	25649	1_Active_Promoter
MCRS1_HepG2_peaks_10644	chr18	32509413	32509597	185	*	Distal	RP11-96A15.1	26654	4_Strong_Enhancer
MCRS1_HepG2_peaks_10645	chr18	32556555	32558233	1679	*	Promoter	MAPRE2	373	1_Active_Promoter
MCRS1_HepG2_peaks_10646	chr18	32621348	32621958	611	*	Promoter	MAPRE2	37	1_Active_Promoter
MCRS1_HepG2_peaks_10647	chr18	32820542	32821392	851	*	Promoter	ZNF397	24	1_Active_Promoter
MCRS1_HepG2_peaks_10648	chr18	32869980	32870645	666	*	Promoter	ZNF271P	64	1_Active_Promoter
MCRS1_HepG2_peaks_10649	chr18	32923713	32925895	2183	*	Promoter	ZNF24	382	1_Active_Promoter
MCRS1_HepG2_peaks_1065	chr1	85186080	85186227	148	*	Distal	SSX2IP	29665	4_Strong_Enhancer
MCRS1_HepG2_peaks_10650	chr18	32956534	32957345	812	*	Promoter	ZNF396	332	2_Weak_Promoter
MCRS1_HepG2_peaks_10651	chr18	33061604	33061765	162	*	Intron	RP11-322E11.3	1944	4_Strong_Enhancer
MCRS1_HepG2_peaks_10652	chr18	33077375	33078133	759	*	Promoter	INO80C	111	1_Active_Promoter
MCRS1_HepG2_peaks_10653	chr18	33160810	33161183	374	*	Promoter	GALNT1	82	2_Weak_Promoter
MCRS1_HepG2_peaks_10654	chr18	33162148	33162304	157	*	Promoter	GALNT1	520	1_Active_Promoter
MCRS1_HepG2_peaks_10655	chr18	33310791	33310971	181	*	Distal	RP11-873E20.1	14545	2_Weak_Promoter
MCRS1_HepG2_peaks_10656	chr18	33552038	33552990	953	*	Promoter	C18orf21	71	1_Active_Promoter
MCRS1_HepG2_peaks_10657	chr18	33647046	33647819	774	*	Promoter	RPRD1A	58	1_Active_Promoter
MCRS1_HepG2_peaks_10658	chr18	33708889	33710277	1389	*	Promoter	ELP2	174	1_Active_Promoter
MCRS1_HepG2_peaks_10659	chr18	33711275	33711521	247	*	Intron	ELP2	1508	2_Weak_Promoter
MCRS1_HepG2_peaks_1066	chr1	85666187	85667813	1627	*	Promoter	SYDE2	269	1_Active_Promoter
MCRS1_HepG2_peaks_10660	chr18	33756272	33756582	311	*	Exon	ELP2	5583	4_Strong_Enhancer
MCRS1_HepG2_peaks_10661	chr18	33766778	33768791	2014	*	Promoter	MOCOS	300	1_Active_Promoter
MCRS1_HepG2_peaks_10662	chr18	34408372	34409691	1320	*	Promoter	TPGS2	30	1_Active_Promoter
MCRS1_HepG2_peaks_10663	chr18	37379501	37380251	751	*	Promoter	RP11-244M2.1	403	1_Active_Promoter
MCRS1_HepG2_peaks_10664	chr18	39535071	39535535	465	*	Promoter	PIK3C3	74	1_Active_Promoter
MCRS1_HepG2_peaks_10665	chr18	42259086	42259469	384	*	Promoter	RP11-456K23.1	402	2_Weak_Promoter
MCRS1_HepG2_peaks_10666	chr18	43547018	43547614	597	*	Promoter	EPG5	74	2_Weak_Promoter
MCRS1_HepG2_peaks_10667	chr18	43677463	43678884	1422	*	Promoter	ATP5A1	75	1_Active_Promoter
MCRS1_HepG2_peaks_10668	chr18	43684360	43684718	359	*	Promoter	HAUS1	149	1_Active_Promoter
MCRS1_HepG2_peaks_10669	chr18	43749613	43749797	185	*	Distal	C18orf25	3811	2_Weak_Promoter
MCRS1_HepG2_peaks_1067	chr1	85741701	85742701	1001	*	Promoter	BCL10	60	1_Active_Promoter
MCRS1_HepG2_peaks_10670	chr18	43753532	43754839	1308	*	Promoter	C18orf25	131	1_Active_Promoter
MCRS1_HepG2_peaks_10671	chr18	44497201	44497828	628	*	Promoter	PIAS2	44	2_Weak_Promoter
MCRS1_HepG2_peaks_10672	chr18	44676215	44677120	906	*	Promoter	HDHD2	93	1_Active_Promoter
MCRS1_HepG2_peaks_10673	chr18	44702136	44702860	725	*	Promoter	RP11-49K24.6	150	1_Active_Promoter
MCRS1_HepG2_peaks_10674	chr18	45456386	45458061	1676	*	Promoter	SMAD2	0	1_Active_Promoter
MCRS1_HepG2_peaks_10675	chr18	45534525	45534804	280	*	Distal	SMAD2	77145	2_Weak_Promoter
MCRS1_HepG2_peaks_10676	chr18	45688283	45688558	276	*	Intron	ZBTB7C	3279	2_Weak_Promoter
MCRS1_HepG2_peaks_10677	chr18	45972750	45973068	319	*	Distal	RNA5SP456	29059	2_Weak_Promoter
MCRS1_HepG2_peaks_10678	chr18	45979412	45979635	224	*	Distal	RNA5SP456	22445	4_Strong_Enhancer
MCRS1_HepG2_peaks_10679	chr18	46065097	46067947	2851	*	Promoter	CTIF	54	1_Active_Promoter
MCRS1_HepG2_peaks_1068	chr1	85929979	85931131	1153	*	Promoter	DDAH1	265	1_Active_Promoter
MCRS1_HepG2_peaks_10680	chr18	46101605	46103398	1794	*	Intron	RP11-426J5.3	11333	4_Strong_Enhancer
MCRS1_HepG2_peaks_10681	chr18	46307379	46308114	736	*	Intron	CTIF	21191	1_Active_Promoter
MCRS1_HepG2_peaks_10682	chr18	46420074	46420566	493	*	Distal	CTIF	31403	4_Strong_Enhancer
MCRS1_HepG2_peaks_10683	chr18	46423392	46423578	187	*	Distal	SMAD7	33064	4_Strong_Enhancer
MCRS1_HepG2_peaks_10684	chr18	46428297	46428952	656	*	Distal	SMAD7	27925	1_Active_Promoter
MCRS1_HepG2_peaks_10685	chr18	46452813	46453017	205	*	Intron	SMAD7	3634	4_Strong_Enhancer
MCRS1_HepG2_peaks_10686	chr18	46456692	46457157	466	*	Promoter	SMAD7	370	4_Strong_Enhancer
MCRS1_HepG2_peaks_10687	chr18	46469933	46470105	173	*	Promoter	SMAD7	840	4_Strong_Enhancer
MCRS1_HepG2_peaks_10688	chr18	46471645	46471797	153	*	Intron	SMAD7	2542	4_Strong_Enhancer
MCRS1_HepG2_peaks_10689	chr18	46472454	46472858	405	*	Intron	SMAD7	2216	4_Strong_Enhancer
MCRS1_HepG2_peaks_1069	chr1	86042841	86043161	321	*	Promoter	RP4-621F18.2	458	2_Weak_Promoter
MCRS1_HepG2_peaks_10690	chr18	46473922	46474182	261	*	Promoter	SMAD7	820	1_Active_Promoter
MCRS1_HepG2_peaks_10691	chr18	46474906	46476810	1905	*	Promoter	SMAD7	153	1_Active_Promoter
MCRS1_HepG2_peaks_10692	chr18	46477728	46479356	1629	*	Distal	SMAD7	1459	1_Active_Promoter
MCRS1_HepG2_peaks_10693	chr18	46502584	46502920	337	*	Distal	RP11-1058N17.1	12439	2_Weak_Promoter
MCRS1_HepG2_peaks_10694	chr18	46599080	46599339	260	*	Intron	MIR4744	23069	4_Strong_Enhancer
MCRS1_HepG2_peaks_10695	chr18	46986531	46987597	1067	*	Promoter	DYM	17	1_Active_Promoter
MCRS1_HepG2_peaks_10696	chr18	47013348	47014232	885	*	Promoter	MIR1539	79	4_Strong_Enhancer
MCRS1_HepG2_peaks_10697	chr18	47017611	47018831	1221	*	Promoter	RPL17	9	1_Active_Promoter
MCRS1_HepG2_peaks_10698	chr18	47164334	47164985	652	*	Distal	SMUG1P1	12058	5_Strong_Enhancer
MCRS1_HepG2_peaks_10699	chr18	47339319	47340952	1634	*	Promoter	ACAA2	169	1_Active_Promoter
MCRS1_HepG2_peaks_107	chr1	2181647	2182672	1026	*	Intron	SKI	2722	4_Strong_Enhancer
MCRS1_HepG2_peaks_1070	chr1	86046336	86047242	907	*	Promoter	CYR61	91	1_Active_Promoter
MCRS1_HepG2_peaks_10700	chr18	47598647	47598998	352	*	Intron	ADAD1P2	8655	4_Strong_Enhancer
MCRS1_HepG2_peaks_10701	chr18	47720580	47721749	1170	*	Promoter	MYO5B	296	1_Active_Promoter
MCRS1_HepG2_peaks_10702	chr18	47792570	47793088	519	*	Promoter	CFAP53	60	2_Weak_Promoter
MCRS1_HepG2_peaks_10703	chr18	47807379	47808709	1331	*	Promoter	MBD1	1	1_Active_Promoter
MCRS1_HepG2_peaks_10704	chr18	47813890	47814749	860	*	Promoter	CXXC1	246	1_Active_Promoter
MCRS1_HepG2_peaks_10705	chr18	47901532	47901746	215	*	Promoter	SKA1	206	1_Active_Promoter
MCRS1_HepG2_peaks_10706	chr18	48405044	48406078	1035	*	Promoter	ME2	69	1_Active_Promoter
MCRS1_HepG2_peaks_10707	chr18	48494076	48495090	1015	*	Promoter	ELAC1	163	1_Active_Promoter
MCRS1_HepG2_peaks_10708	chr18	48556075	48557393	1319	*	Promoter	SMAD4	149	1_Active_Promoter
MCRS1_HepG2_peaks_10709	chr18	48722353	48725068	2716	*	Promoter	MEX3C	18	1_Active_Promoter
MCRS1_HepG2_peaks_1071	chr1	86107532	86108299	768	*	Distal	RP11-290M5.2	43099	1_Active_Promoter
MCRS1_HepG2_peaks_10710	chr18	48804627	48804795	169	*	Distal	RNU1-46P	5552	6_Weak_Enhancer
MCRS1_HepG2_peaks_10711	chr18	51750878	51751512	635	*	Promoter	MBD2	35	1_Active_Promoter
MCRS1_HepG2_peaks_10712	chr18	51795461	51796776	1316	*	Promoter	POLI	154	1_Active_Promoter
MCRS1_HepG2_peaks_10713	chr18	51884002	51884896	895	*	Promoter	STARD6	113	1_Active_Promoter
MCRS1_HepG2_peaks_10714	chr18	52626371	52626832	462	*	Promoter	CCDC68	88	2_Weak_Promoter
MCRS1_HepG2_peaks_10715	chr18	54305191	54305983	793	*	Promoter	TXNL1	68	1_Active_Promoter
MCRS1_HepG2_peaks_10716	chr18	54318088	54318966	879	*	Promoter	TXNL1	18	1_Active_Promoter
MCRS1_HepG2_peaks_10717	chr18	55102581	55102789	209	*	Promoter	ONECUT2	229	2_Weak_Promoter
MCRS1_HepG2_peaks_10718	chr18	55104586	55105163	578	*	Intron	AC090340.1	1819	2_Weak_Promoter
MCRS1_HepG2_peaks_10719	chr18	55113255	55113402	148	*	Intron	ONECUT2	1718	4_Strong_Enhancer
MCRS1_HepG2_peaks_1072	chr1	86146900	86147118	219	*	Intron	ZNHIT6	27089	5_Strong_Enhancer
MCRS1_HepG2_peaks_10720	chr18	55253475	55254141	667	*	Promoter	FECH	33	2_Weak_Promoter
MCRS1_HepG2_peaks_10721	chr18	55288548	55289749	1202	*	Promoter	NARS	90	1_Active_Promoter
MCRS1_HepG2_peaks_10722	chr18	55296765	55298099	1335	*	Promoter	RP11-35G9.3	99	1_Active_Promoter
MCRS1_HepG2_peaks_10723	chr18	55379626	55379827	202	*	Intron	ATP8B1	3934	1_Active_Promoter
MCRS1_HepG2_peaks_10724	chr18	55464440	55464635	196	*	Intron	ATP8B1	5787	4_Strong_Enhancer
MCRS1_HepG2_peaks_10725	chr18	55470430	55470855	426	*	Promoter	ATP8B1	307	2_Weak_Promoter
MCRS1_HepG2_peaks_10726	chr18	55680579	55680726	148	*	Distal	AC090324.1	3461	4_Strong_Enhancer
MCRS1_HepG2_peaks_10727	chr18	55681250	55681440	191	*	Distal	AC090324.1	2768	5_Strong_Enhancer
MCRS1_HepG2_peaks_10728	chr18	55710948	55714051	3104	*	Promoter	NEDD4L	255	1_Active_Promoter
MCRS1_HepG2_peaks_10729	chr18	55717554	55717876	323	*	Intron	NEDD4L	3255	2_Weak_Promoter
MCRS1_HepG2_peaks_1073	chr1	86173517	86173733	217	*	Promoter	ZNHIT6	473	1_Active_Promoter
MCRS1_HepG2_peaks_10730	chr18	56066031	56066637	607	*	Promoter	RP11-845C23.3	977	4_Strong_Enhancer
MCRS1_HepG2_peaks_10731	chr18	56070421	56070625	205	*	Distal	RP11-845C23.3	3207	4_Strong_Enhancer
MCRS1_HepG2_peaks_10732	chr18	56073995	56074216	222	*	Distal	RP11-845C23.3	6789	5_Strong_Enhancer
MCRS1_HepG2_peaks_10733	chr18	56075061	56076126	1066	*	Distal	RP11-845C23.3	8277	4_Strong_Enhancer
MCRS1_HepG2_peaks_10734	chr18	56080355	56082460	2106	*	Distal	RP11-1151B14.2	2587	5_Strong_Enhancer
MCRS1_HepG2_peaks_10735	chr18	56083004	56083609	606	*	Promoter	RP11-1151B14.2	688	4_Strong_Enhancer
MCRS1_HepG2_peaks_10736	chr18	56084191	56084597	407	*	Promoter	RP11-1151B14.2	395	4_Strong_Enhancer
MCRS1_HepG2_peaks_10737	chr18	56193531	56193993	463	*	Intron	RP11-1151B14.4	8882	4_Strong_Enhancer
MCRS1_HepG2_peaks_10738	chr18	56338333	56339606	1274	*	Promoter	RP11-126O1.5	137	1_Active_Promoter
MCRS1_HepG2_peaks_10739	chr18	56806768	56807824	1057	*	Promoter	SEC11C	163	1_Active_Promoter
MCRS1_HepG2_peaks_1074	chr1	87169530	87171194	1665	*	Promoter	SH3GLB1	101	1_Active_Promoter
MCRS1_HepG2_peaks_10740	chr18	56808644	56809083	440	*	Intron	SEC11C	1730	1_Active_Promoter
MCRS1_HepG2_peaks_10741	chr18	57025802	57026726	925	*	Promoter	LMAN1	230	1_Active_Promoter
MCRS1_HepG2_peaks_10742	chr18	59853340	59855257	1918	*	Promoter	PIGN	7	1_Active_Promoter
MCRS1_HepG2_peaks_10743	chr18	59992650	59993587	938	*	Promoter	TNFRSF11A	557	2_Weak_Promoter
MCRS1_HepG2_peaks_10744	chr18	60087624	60087781	158	*	Distal	RP11-640A1.4	2149	4_Strong_Enhancer
MCRS1_HepG2_peaks_10745	chr18	60092667	60093019	353	*	Distal	RP11-640A1.4	7290	1_Active_Promoter
MCRS1_HepG2_peaks_10746	chr18	60118067	60118266	200	*	Distal	ACTBP9	8903	5_Strong_Enhancer
MCRS1_HepG2_peaks_10747	chr18	60119392	60119876	485	*	Distal	ACTBP9	10371	4_Strong_Enhancer
MCRS1_HepG2_peaks_10748	chr18	60129050	60129316	267	*	Distal	ACTBP9	19920	5_Strong_Enhancer
MCRS1_HepG2_peaks_10749	chr18	60189251	60194291	5041	*	Promoter	ZCCHC2	363	1_Active_Promoter
MCRS1_HepG2_peaks_1075	chr1	87258528	87258882	355	*	Distal	RP4-612B15.2	8107	4_Strong_Enhancer
MCRS1_HepG2_peaks_10750	chr18	60263992	60264179	188	*	Distal	ZCCHC2	15045	2_Weak_Promoter
MCRS1_HepG2_peaks_10751	chr18	60382613	60385040	2428	*	Exon	PHLPP1	1141	1_Active_Promoter
MCRS1_HepG2_peaks_10752	chr18	60987730	60987909	180	*	Promoter	BCL2	456	2_Weak_Promoter
MCRS1_HepG2_peaks_10753	chr18	61033554	61035479	1926	*	Promoter	RP11-635N19.1	42	1_Active_Promoter
MCRS1_HepG2_peaks_10754	chr18	61089259	61090377	1119	*	Promoter	VPS4B	100	1_Active_Promoter
MCRS1_HepG2_peaks_10755	chr18	61637402	61637995	594	*	Promoter	SERPINB8	38	2_Weak_Promoter
MCRS1_HepG2_peaks_10756	chr18	65183668	65183815	148	*	Promoter	RP11-638L3.1	39	2_Weak_Promoter
MCRS1_HepG2_peaks_10757	chr18	66381905	66382692	788	*	Promoter	TMX3	1	1_Active_Promoter
MCRS1_HepG2_peaks_10758	chr18	67067418	67068018	601	*	Promoter	DOK6	570	1_Active_Promoter
MCRS1_HepG2_peaks_10759	chr18	67068665	67069151	487	*	Promoter	DOK6	615	1_Active_Promoter
MCRS1_HepG2_peaks_1076	chr1	87271636	87271783	148	*	Distal	RP4-612B15.2	21111	5_Strong_Enhancer
MCRS1_HepG2_peaks_10760	chr18	67872711	67873471	761	*	Promoter	RTTN	87	1_Active_Promoter
MCRS1_HepG2_peaks_10761	chr18	67955532	67956475	944	*	Promoter	SOCS6	131	1_Active_Promoter
MCRS1_HepG2_peaks_10762	chr18	67956981	67957242	262	*	Promoter	SOCS6	972	1_Active_Promoter
MCRS1_HepG2_peaks_10763	chr18	67957775	67957939	165	*	Intron	SOCS6	1718	1_Active_Promoter
MCRS1_HepG2_peaks_10764	chr18	67963623	67963876	254	*	Promoter	SOCS6	83	1_Active_Promoter
MCRS1_HepG2_peaks_10765	chr18	67999459	67999784	326	*	Distal	RP11-41O4.1	3051	4_Strong_Enhancer
MCRS1_HepG2_peaks_10766	chr18	68001589	68001791	203	*	Promoter	RP11-41O4.1	982	4_Strong_Enhancer
MCRS1_HepG2_peaks_10767	chr18	68044255	68045115	861	*	Distal	RP11-41O4.2	7139	4_Strong_Enhancer
MCRS1_HepG2_peaks_10768	chr18	68048133	68048989	857	*	Exon	RP11-41O4.2	3263	1_Active_Promoter
MCRS1_HepG2_peaks_10769	chr18	71814558	71815659	1102	*	Promoter	FBXO15	6	2_Weak_Promoter
MCRS1_HepG2_peaks_1077	chr1	87379495	87381349	1855	*	Promoter	HS2ST1	63	1_Active_Promoter
MCRS1_HepG2_peaks_10770	chr18	71871951	71872108	158	*	Distal	RP11-669I1.1	7772	11_Weak_Txn
MCRS1_HepG2_peaks_10771	chr18	71932935	71933107	173	*	Intron	CYB5A	4103	4_Strong_Enhancer
MCRS1_HepG2_peaks_10772	chr18	71949530	71949902	373	*	Intron	CYB5A	8557	4_Strong_Enhancer
MCRS1_HepG2_peaks_10773	chr18	71958021	71959983	1963	*	Promoter	CYB5A	165	1_Active_Promoter
MCRS1_HepG2_peaks_10774	chr18	72036300	72036447	148	*	Distal	FAUP1	21156	4_Strong_Enhancer
MCRS1_HepG2_peaks_10775	chr18	72163084	72164212	1129	*	Promoter	CNDP2	28	1_Active_Promoter
MCRS1_HepG2_peaks_10776	chr18	72208663	72209694	1032	*	Intron	CNDP1	7339	4_Strong_Enhancer
MCRS1_HepG2_peaks_10777	chr18	72263842	72266037	2196	*	Promoter	LINC00909	94	1_Active_Promoter
MCRS1_HepG2_peaks_10778	chr18	72920442	72922045	1604	*	Promoter	ZADH2	57	1_Active_Promoter
MCRS1_HepG2_peaks_10779	chr18	72922833	72923357	525	*	Promoter	TSHZ1	383	1_Active_Promoter
MCRS1_HepG2_peaks_1078	chr1	87390261	87390408	148	*	Intron	HS2ST1	9975	11_Weak_Txn
MCRS1_HepG2_peaks_10780	chr18	74203544	74205167	1624	*	Promoter	RP11-17M16.2	162	1_Active_Promoter
MCRS1_HepG2_peaks_10781	chr18	74205714	74208071	2358	*	Promoter	ZNF516	251	1_Active_Promoter
MCRS1_HepG2_peaks_10782	chr18	74240914	74241061	148	*	Promoter	LINC00908	111	2_Weak_Promoter
MCRS1_HepG2_peaks_10783	chr18	74533743	74534193	451	*	Promoter	RP11-162A12.2	280	1_Active_Promoter
MCRS1_HepG2_peaks_10784	chr18	74534802	74535417	616	*	Promoter	ZNF236	544	1_Active_Promoter
MCRS1_HepG2_peaks_10785	chr18	74767019	74767177	159	*	Intron	MBP	32437	4_Strong_Enhancer
MCRS1_HepG2_peaks_10786	chr18	74826571	74826923	353	*	Exon	RP11-4B16.4	2149	4_Strong_Enhancer
MCRS1_HepG2_peaks_10787	chr18	74843783	74844709	927	*	Promoter	MBP	476	2_Weak_Promoter
MCRS1_HepG2_peaks_10788	chr18	75078877	75079175	299	*	Distal	RP11-176N18.2	54546	1_Active_Promoter
MCRS1_HepG2_peaks_10789	chr18	76828843	76829922	1080	*	Promoter	ATP9B	7	2_Weak_Promoter
MCRS1_HepG2_peaks_1079	chr1	87793796	87795184	1389	*	Promoter	LMO4	289	2_Weak_Promoter
MCRS1_HepG2_peaks_10790	chr18	77438739	77439746	1008	*	Promoter	RP11-567M16.6	113	1_Active_Promoter
MCRS1_HepG2_peaks_10791	chr18	77681049	77681744	696	*	Intron	PQLC1	5433	9_Txn_Transition
MCRS1_HepG2_peaks_10792	chr18	77694640	77695393	754	*	Promoter	PQLC1	460	5_Strong_Enhancer
MCRS1_HepG2_peaks_10793	chr18	77710874	77712191	1318	*	Promoter	PQLC1	68	1_Active_Promoter
MCRS1_HepG2_peaks_10794	chr18	77724296	77725872	1577	*	Promoter	HSBP1L1	452	1_Active_Promoter
MCRS1_HepG2_peaks_10795	chr18	77745272	77745544	273	*	Intron	TXNL4A	1323	4_Strong_Enhancer
MCRS1_HepG2_peaks_10796	chr18	77748042	77749045	1004	*	Promoter	TXNL4A	0	1_Active_Promoter
MCRS1_HepG2_peaks_10797	chr18	77782690	77782983	294	*	Intron	TXNL4A	11052	13_Heterochrom/lo
MCRS1_HepG2_peaks_10798	chr18	77793321	77793840	520	*	Promoter	TXNL4A	308	1_Active_Promoter
MCRS1_HepG2_peaks_10799	chr18	77794357	77794942	586	*	Promoter	RBFA	181	1_Active_Promoter
MCRS1_HepG2_peaks_108	chr1	2201857	2202045	189	*	Intron	SKI	22514	4_Strong_Enhancer
MCRS1_HepG2_peaks_1080	chr1	87797132	87797932	801	*	Promoter	LMO4	66	2_Weak_Promoter
MCRS1_HepG2_peaks_10800	chr18	77831374	77831772	399	*	Intron	SLC25A6P4	4033	13_Heterochrom/lo
MCRS1_HepG2_peaks_10801	chr18	77866874	77867084	211	*	Promoter	ADNP2	62	1_Active_Promoter
MCRS1_HepG2_peaks_10802	chr18	78004672	78005268	597	*	Promoter	PARD6G	258	2_Weak_Promoter
MCRS1_HepG2_peaks_10803	chr19	61318	62382	1065	*	Exon	WASH5P	4529	4_Strong_Enhancer
MCRS1_HepG2_peaks_10804	chr19	70612	71387	776	*	Promoter	WASH5P	21	1_Active_Promoter
MCRS1_HepG2_peaks_10805	chr19	197917	198306	390	*	Promoter	LLNLF-173C4.2	43	1_Active_Promoter
MCRS1_HepG2_peaks_10806	chr19	343992	345355	1364	*	Promoter	MIER2	102	2_Weak_Promoter
MCRS1_HepG2_peaks_10807	chr19	459912	460349	438	*	Promoter	SHC2	438	1_Active_Promoter
MCRS1_HepG2_peaks_10808	chr19	461876	462259	384	*	Distal	SHC2	1069	2_Weak_Promoter
MCRS1_HepG2_peaks_10809	chr19	485532	485838	307	*	Distal	MADCAM1	3488	4_Strong_Enhancer
MCRS1_HepG2_peaks_1081	chr1	87801008	87801328	321	*	Intron	LMO4	3702	2_Weak_Promoter
MCRS1_HepG2_peaks_10810	chr19	488030	489619	1590	*	Promoter	MADCAM1	349	1_Active_Promoter
MCRS1_HepG2_peaks_10811	chr19	491418	492140	723	*	Intron	MADCAM1	2601	7_Weak_Enhancer
MCRS1_HepG2_peaks_10812	chr19	494585	495112	528	*	Intron	MADCAM1	1603	6_Weak_Enhancer
MCRS1_HepG2_peaks_10813	chr19	495623	495847	225	*	Promoter	MADCAM1	716	2_Weak_Promoter
MCRS1_HepG2_peaks_10814	chr19	497802	498057	256	*	Promoter	MADCAM1	110	2_Weak_Promoter
MCRS1_HepG2_peaks_10815	chr19	498602	499350	749	*	Intron	MADCAM1	1157	2_Weak_Promoter
MCRS1_HepG2_peaks_10816	chr19	506418	507881	1464	*	Promoter	TPGS1	345	1_Active_Promoter
MCRS1_HepG2_peaks_10817	chr19	510632	510975	344	*	Intron	AC005775.2	2968	6_Weak_Enhancer
MCRS1_HepG2_peaks_10818	chr19	524138	525184	1047	*	Distal	CDC34	7048	4_Strong_Enhancer
MCRS1_HepG2_peaks_10819	chr19	530860	533587	2728	*	Promoter	CDC34	121	1_Active_Promoter
MCRS1_HepG2_peaks_1082	chr1	88640869	88641504	636	*	Distal	CTA-21C21.1	137647	4_Strong_Enhancer
MCRS1_HepG2_peaks_10820	chr19	555604	556942	1339	*	Distal	GZMM	12236	4_Strong_Enhancer
MCRS1_HepG2_peaks_10821	chr19	558739	559030	292	*	Distal	BSG	12390	5_Strong_Enhancer
MCRS1_HepG2_peaks_10822	chr19	570908	571483	576	*	Promoter	BSG	79	1_Active_Promoter
MCRS1_HepG2_peaks_10823	chr19	572421	574496	2076	*	Promoter	BSG	833	1_Active_Promoter
MCRS1_HepG2_peaks_10824	chr19	575024	575472	449	*	Promoter	BSG	33	1_Active_Promoter
MCRS1_HepG2_peaks_10825	chr19	584437	584909	473	*	Distal	BSG	2176	9_Txn_Transition
MCRS1_HepG2_peaks_10826	chr19	605605	605997	393	*	Intron	POLRMT	12193	8_Insulator
MCRS1_HepG2_peaks_10827	chr19	632126	633664	1539	*	Promoter	POLRMT	627	1_Active_Promoter
MCRS1_HepG2_peaks_10828	chr19	660468	663178	2711	*	Promoter	RNF126	419	1_Active_Promoter
MCRS1_HepG2_peaks_10829	chr19	663727	663920	194	*	Promoter	AC004156.3	339	1_Active_Promoter
MCRS1_HepG2_peaks_1083	chr1	88646332	88646557	226	*	Distal	CTA-21C21.1	132389	4_Strong_Enhancer
MCRS1_HepG2_peaks_10830	chr19	668128	668331	204	*	Exon	AC004156.3	4745	6_Weak_Enhancer
MCRS1_HepG2_peaks_10831	chr19	674805	675164	360	*	Distal	FSTL3	1378	2_Weak_Promoter
MCRS1_HepG2_peaks_10832	chr19	675705	675936	232	*	Promoter	FSTL3	542	2_Weak_Promoter
MCRS1_HepG2_peaks_10833	chr19	679709	680503	795	*	Promoter	FSTL3	70	1_Active_Promoter
MCRS1_HepG2_peaks_10834	chr19	703390	703819	430	*	Distal	PALM	5332	1_Active_Promoter
MCRS1_HepG2_peaks_10835	chr19	707143	708654	1512	*	Distal	PALM	1038	2_Weak_Promoter
MCRS1_HepG2_peaks_10836	chr19	727181	727497	317	*	Promoter	PALM	444	13_Heterochrom/lo
MCRS1_HepG2_peaks_10837	chr19	737582	739140	1559	*	Intron	PALM	3304	4_Strong_Enhancer
MCRS1_HepG2_peaks_10838	chr19	740078	741711	1634	*	Intron	PALM	5837	4_Strong_Enhancer
MCRS1_HepG2_peaks_10839	chr19	752562	753130	569	*	Intron	MISP	1718	2_Weak_Promoter
MCRS1_HepG2_peaks_1084	chr1	89149430	89151160	1731	*	Promoter	PKN2	37	1_Active_Promoter
MCRS1_HepG2_peaks_10840	chr19	771467	771614	148	*	Distal	AC006273.4	10319	6_Weak_Enhancer
MCRS1_HepG2_peaks_10841	chr19	782281	782582	302	*	Promoter	AC006273.5	321	1_Active_Promoter
MCRS1_HepG2_peaks_10842	chr19	788771	789805	1035	*	Distal	AC006273.5	6490	4_Strong_Enhancer
MCRS1_HepG2_peaks_10843	chr19	795679	800936	5258	*	Promoter	PTBP1	118	1_Active_Promoter
MCRS1_HepG2_peaks_10844	chr19	815508	815713	206	*	Promoter	PLPPR3	697	11_Weak_Txn
MCRS1_HepG2_peaks_10845	chr19	859547	859694	148	*	Promoter	CFD	20	2_Weak_Promoter
MCRS1_HepG2_peaks_10846	chr19	860479	860881	403	*	Exon	CFD	1014	2_Weak_Promoter
MCRS1_HepG2_peaks_10847	chr19	872067	872494	428	*	Intron	MED16	1212	11_Weak_Txn
MCRS1_HepG2_peaks_10848	chr19	878732	878967	236	*	Intron	MED16	7057	9_Txn_Transition
MCRS1_HepG2_peaks_10849	chr19	892798	893160	363	*	Promoter	MED16	162	1_Active_Promoter
MCRS1_HepG2_peaks_1085	chr1	89356864	89357775	912	*	Promoter	GTF2B	6	1_Active_Promoter
MCRS1_HepG2_peaks_10850	chr19	916862	918537	1676	*	Promoter	KISS1R	194	1_Active_Promoter
MCRS1_HepG2_peaks_10851	chr19	921333	922034	702	*	Distal	ARID3A	4095	8_Insulator
MCRS1_HepG2_peaks_10852	chr19	924789	928596	3808	*	Promoter	ARID3A	628	1_Active_Promoter
MCRS1_HepG2_peaks_10853	chr19	933061	933689	629	*	Promoter	ARID3A	864	2_Weak_Promoter
MCRS1_HepG2_peaks_10854	chr19	934534	935445	912	*	Intron	ARID3A	2478	4_Strong_Enhancer
MCRS1_HepG2_peaks_10855	chr19	949030	949191	162	*	Intron	LLNLR-260G6.1	7372	11_Weak_Txn
MCRS1_HepG2_peaks_10856	chr19	951356	954034	2679	*	Intron	LLNLR-260G6.1	3787	4_Strong_Enhancer
MCRS1_HepG2_peaks_10857	chr19	956484	956754	271	*	Promoter	LLNLR-260G6.1	132	7_Weak_Enhancer
MCRS1_HepG2_peaks_10858	chr19	959764	962101	2338	*	Intron	ARID3A	1763	4_Strong_Enhancer
MCRS1_HepG2_peaks_10859	chr19	968454	968611	158	*	Exon	ARID3A	1743	10_Txn_Elongation
MCRS1_HepG2_peaks_1086	chr1	89358484	89358977	494	*	Distal	GTF2B	1101	1_Active_Promoter
MCRS1_HepG2_peaks_10860	chr19	970823	971080	258	*	Intron	ARID3A	4162	10_Txn_Elongation
MCRS1_HepG2_peaks_10861	chr19	980870	981075	206	*	Distal	WDR18	3296	4_Strong_Enhancer
MCRS1_HepG2_peaks_10862	chr19	982484	983078	595	*	Distal	WDR18	1487	2_Weak_Promoter
MCRS1_HepG2_peaks_10863	chr19	984056	984955	900	*	Promoter	WDR18	125	1_Active_Promoter
MCRS1_HepG2_peaks_10864	chr19	993054	993694	641	*	Promoter	WDR18	636	4_Strong_Enhancer
MCRS1_HepG2_peaks_10865	chr19	1019801	1021211	1411	*	Promoter	TMEM259	341	1_Active_Promoter
MCRS1_HepG2_peaks_10866	chr19	1021774	1021985	212	*	Promoter	RNU6-2	356	1_Active_Promoter
MCRS1_HepG2_peaks_10867	chr19	1025935	1028981	3047	*	Promoter	CNN2	766	1_Active_Promoter
MCRS1_HepG2_peaks_10868	chr19	1046212	1046815	604	*	Promoter	ABCA7	980	6_Weak_Enhancer
MCRS1_HepG2_peaks_10869	chr19	1050881	1051375	495	*	Intron	ABCA7	2946	1_Active_Promoter
MCRS1_HepG2_peaks_1087	chr1	89457478	89459034	1557	*	Promoter	RBMXL1	183	1_Active_Promoter
MCRS1_HepG2_peaks_10870	chr19	1065364	1065625	262	*	Promoter	HMHA1	425	2_Weak_Promoter
MCRS1_HepG2_peaks_10871	chr19	1066573	1067424	852	*	Promoter	HMHA1	164	2_Weak_Promoter
MCRS1_HepG2_peaks_10872	chr19	1075411	1075630	220	*	Intron	HMHA1	1936	5_Strong_Enhancer
MCRS1_HepG2_peaks_10873	chr19	1093568	1094359	792	*	Exon	POLR2E	1294	1_Active_Promoter
MCRS1_HepG2_peaks_10874	chr19	1095136	1095459	324	*	Promoter	POLR2E	35	1_Active_Promoter
MCRS1_HepG2_peaks_10875	chr19	1098043	1099346	1304	*	Distal	POLR2E	3313	4_Strong_Enhancer
MCRS1_HepG2_peaks_10876	chr19	1101231	1101384	154	*	Distal	GPX4	2615	5_Strong_Enhancer
MCRS1_HepG2_peaks_10877	chr19	1102077	1105318	3242	*	Promoter	GPX4	225	4_Strong_Enhancer
MCRS1_HepG2_peaks_10878	chr19	1107067	1107307	241	*	Distal	GPX4	1732	9_Txn_Transition
MCRS1_HepG2_peaks_10879	chr19	1107946	1108105	160	*	Exon	GPX4	2570	11_Weak_Txn
MCRS1_HepG2_peaks_1088	chr1	89989820	89990996	1177	*	Promoter	LRRC8B	11	1_Active_Promoter
MCRS1_HepG2_peaks_10880	chr19	1113248	1113933	686	*	Exon	SBNO2	1984	5_Strong_Enhancer
MCRS1_HepG2_peaks_10881	chr19	1171715	1171862	148	*	Intron	SBNO2	1982	2_Weak_Promoter
MCRS1_HepG2_peaks_10882	chr19	1172547	1174508	1962	*	Promoter	SBNO2	243	1_Active_Promoter
MCRS1_HepG2_peaks_10883	chr19	1183774	1184184	411	*	Intron	STK11	6420	4_Strong_Enhancer
MCRS1_HepG2_peaks_10884	chr19	1194458	1194880	423	*	Intron	HMGB2P1	8536	1_Active_Promoter
MCRS1_HepG2_peaks_10885	chr19	1204992	1205955	964	*	Promoter	STK11	328	4_Strong_Enhancer
MCRS1_HepG2_peaks_10886	chr19	1206492	1208533	2042	*	Promoter	STK11	420	1_Active_Promoter
MCRS1_HepG2_peaks_10887	chr19	1238177	1239023	847	*	Promoter	AC004221.2	420	2_Weak_Promoter
MCRS1_HepG2_peaks_10888	chr19	1240131	1240650	520	*	Distal	ATP5D	1352	2_Weak_Promoter
MCRS1_HepG2_peaks_10889	chr19	1241758	1242769	1012	*	Promoter	ATP5D	238	1_Active_Promoter
MCRS1_HepG2_peaks_1089	chr1	90058730	90058879	150	*	Exon	LRRC8B	24772	7_Weak_Enhancer
MCRS1_HepG2_peaks_10890	chr19	1244211	1246748	2538	*	Distal	ATP5D	1420	4_Strong_Enhancer
MCRS1_HepG2_peaks_10891	chr19	1247874	1254648	6775	*	Promoter	MIDN	0	1_Active_Promoter
MCRS1_HepG2_peaks_10892	chr19	1255532	1255891	360	*	Intron	MIDN	2026	9_Txn_Transition
MCRS1_HepG2_peaks_10893	chr19	1257092	1258096	1005	*	Exon	CIRBP	1786	9_Txn_Transition
MCRS1_HepG2_peaks_10894	chr19	1258694	1261495	2802	*	Promoter	CIRBP	709	4_Strong_Enhancer
MCRS1_HepG2_peaks_10895	chr19	1262264	1262486	223	*	Promoter	CIRBP	553	1_Active_Promoter
MCRS1_HepG2_peaks_10896	chr19	1265180	1267324	2145	*	Promoter	CIRBP	397	1_Active_Promoter
MCRS1_HepG2_peaks_10897	chr19	1269306	1271493	2188	*	Promoter	CIRBP-AS1	157	4_Strong_Enhancer
MCRS1_HepG2_peaks_10898	chr19	1272309	1272458	150	*	Promoter	CIRBP	400	9_Txn_Transition
MCRS1_HepG2_peaks_10899	chr19	1273965	1276543	2579	*	Promoter	C19orf24	180	1_Active_Promoter
MCRS1_HepG2_peaks_109	chr1	2202756	2203172	417	*	Intron	SKI	23527	2_Weak_Promoter
MCRS1_HepG2_peaks_1090	chr1	90075651	90075976	326	*	Intron	RP11-413E1.4	19468	2_Weak_Promoter
MCRS1_HepG2_peaks_10900	chr19	1282902	1285454	2553	*	Distal	MUM1	1711	4_Strong_Enhancer
MCRS1_HepG2_peaks_10901	chr19	1286869	1287021	153	*	Promoter	EFNA2	790	1_Active_Promoter
MCRS1_HepG2_peaks_10902	chr19	1287857	1288010	154	*	Intron	EFNA2	1778	2_Weak_Promoter
MCRS1_HepG2_peaks_10903	chr19	1290882	1291754	873	*	Intron	EFNA2	5163	4_Strong_Enhancer
MCRS1_HepG2_peaks_10904	chr19	1324827	1325828	1002	*	Intron	AC005330.2	4101	2_Weak_Promoter
MCRS1_HepG2_peaks_10905	chr19	1354370	1354772	403	*	Promoter	MUM1	136	1_Active_Promoter
MCRS1_HepG2_peaks_10906	chr19	1372918	1375174	2257	*	Promoter	AC004623.3	314	4_Strong_Enhancer
MCRS1_HepG2_peaks_10907	chr19	1383443	1384421	979	*	Promoter	NDUFS7	9	1_Active_Promoter
MCRS1_HepG2_peaks_10908	chr19	1394396	1394837	442	*	Promoter	AC005329.7	247	6_Weak_Enhancer
MCRS1_HepG2_peaks_10909	chr19	1396280	1396427	148	*	Promoter	AC005329.7	110	7_Weak_Enhancer
MCRS1_HepG2_peaks_1091	chr1	90098571	90098767	197	*	Promoter	RP11-302M6.4	27	2_Weak_Promoter
MCRS1_HepG2_peaks_10910	chr19	1399651	1401841	2191	*	Promoter	GAMT	793	1_Active_Promoter
MCRS1_HepG2_peaks_10911	chr19	1402627	1403158	532	*	Distal	GAMT	1321	2_Weak_Promoter
MCRS1_HepG2_peaks_10912	chr19	1407064	1409683	2620	*	Promoter	DAZAP1	637	1_Active_Promoter
MCRS1_HepG2_peaks_10913	chr19	1423762	1425120	1359	*	Intron	DAZAP1	1904	4_Strong_Enhancer
MCRS1_HepG2_peaks_10914	chr19	1438008	1440155	2148	*	Promoter	RPS15	658	1_Active_Promoter
MCRS1_HepG2_peaks_10915	chr19	1445086	1446385	1300	*	Promoter	APC2	563	2_Weak_Promoter
MCRS1_HepG2_peaks_10916	chr19	1455205	1455429	225	*	Intron	APC2	2516	2_Weak_Promoter
MCRS1_HepG2_peaks_10917	chr19	1470342	1470705	364	*	Exon	C19orf25	5958	2_Weak_Promoter
MCRS1_HepG2_peaks_10918	chr19	1478624	1479679	1056	*	Promoter	C19orf25	16	1_Active_Promoter
MCRS1_HepG2_peaks_10919	chr19	1490163	1490356	194	*	Promoter	PCSK4	72	1_Active_Promoter
MCRS1_HepG2_peaks_1092	chr1	90286049	90287942	1894	*	Promoter	LRRC8D	402	1_Active_Promoter
MCRS1_HepG2_peaks_10920	chr19	1491198	1493348	2151	*	Intron	REEP6	1106	1_Active_Promoter
MCRS1_HepG2_peaks_10921	chr19	1501377	1501524	148	*	Distal	ADAMTSL5	4541	2_Weak_Promoter
MCRS1_HepG2_peaks_10922	chr19	1503285	1503733	449	*	Distal	ADAMTSL5	2482	2_Weak_Promoter
MCRS1_HepG2_peaks_10923	chr19	1512705	1513957	1253	*	Promoter	ADAMTSL5	141	2_Weak_Promoter
MCRS1_HepG2_peaks_10924	chr19	1566811	1567432	622	*	Promoter	MEX3D	405	2_Weak_Promoter
MCRS1_HepG2_peaks_10925	chr19	1591420	1593161	1742	*	Promoter	MBD3	65	1_Active_Promoter
MCRS1_HepG2_peaks_10926	chr19	1605000	1606462	1463	*	Promoter	UQCR11	240	1_Active_Promoter
MCRS1_HepG2_peaks_10927	chr19	1651456	1652041	586	*	Promoter	TCF3	391	1_Active_Promoter
MCRS1_HepG2_peaks_10928	chr19	1652595	1653550	956	*	Promoter	TCF3	466	1_Active_Promoter
MCRS1_HepG2_peaks_10929	chr19	1672572	1672754	183	*	Distal	TCF3	20057	3_Poised_Promoter
MCRS1_HepG2_peaks_1093	chr1	90297534	90297700	167	*	Intron	LRRC8D	1632	4_Strong_Enhancer
MCRS1_HepG2_peaks_10930	chr19	1725364	1725827	464	*	Distal	AC005256.1	22457	2_Weak_Promoter
MCRS1_HepG2_peaks_10931	chr19	1811685	1812668	984	*	Promoter	ATP8B3	20	2_Weak_Promoter
MCRS1_HepG2_peaks_10932	chr19	1839803	1840314	512	*	Intron	REXO1	8384	4_Strong_Enhancer
MCRS1_HepG2_peaks_10933	chr19	1847855	1849146	1292	*	Promoter	REXO1	36	1_Active_Promoter
MCRS1_HepG2_peaks_10934	chr19	1853314	1853780	467	*	Exon	CTB-31O20.6	1164	8_Insulator
MCRS1_HepG2_peaks_10935	chr19	1857569	1857824	256	*	Intron	CTB-31O20.8	2550	2_Weak_Promoter
MCRS1_HepG2_peaks_10936	chr19	1860938	1861235	298	*	Promoter	CTB-31O20.8	835	1_Active_Promoter
MCRS1_HepG2_peaks_10937	chr19	1861799	1862612	814	*	Promoter	KLF16	649	1_Active_Promoter
MCRS1_HepG2_peaks_10938	chr19	1863867	1865120	1254	*	Promoter	KLF16	924	1_Active_Promoter
MCRS1_HepG2_peaks_10939	chr19	1866905	1867075	171	*	Distal	KLF16	3421	6_Weak_Enhancer
MCRS1_HepG2_peaks_1094	chr1	90302700	90303072	373	*	Intron	LRRC8D	3632	4_Strong_Enhancer
MCRS1_HepG2_peaks_10940	chr19	1871078	1871406	329	*	Distal	CTB-31O20.9	3770	4_Strong_Enhancer
MCRS1_HepG2_peaks_10941	chr19	1875470	1876545	1076	*	Promoter	CTB-31O20.2	158	1_Active_Promoter
MCRS1_HepG2_peaks_10942	chr19	1884861	1885021	161	*	Promoter	ABHD17A	488	1_Active_Promoter
MCRS1_HepG2_peaks_10943	chr19	1897371	1898112	742	*	Distal	SCAMP4	7469	2_Weak_Promoter
MCRS1_HepG2_peaks_10944	chr19	1902199	1902564	366	*	Distal	SCAMP4	2829	2_Weak_Promoter
MCRS1_HepG2_peaks_10945	chr19	1904927	1905803	877	*	Promoter	SCAMP4	3	1_Active_Promoter
MCRS1_HepG2_peaks_10946	chr19	1908057	1908515	459	*	Promoter	SCAMP4	4	1_Active_Promoter
MCRS1_HepG2_peaks_10947	chr19	1940291	1941090	800	*	Promoter	CSNK1G2	495	1_Active_Promoter
MCRS1_HepG2_peaks_10948	chr19	1941940	1942324	385	*	Promoter	CSNK1G2	329	1_Active_Promoter
MCRS1_HepG2_peaks_10949	chr19	2016142	2016301	160	*	Promoter	BTBD2	496	2_Weak_Promoter
MCRS1_HepG2_peaks_1095	chr1	90303609	90303862	254	*	Intron	LRRC8D	4481	5_Strong_Enhancer
MCRS1_HepG2_peaks_10950	chr19	2050037	2052450	2414	*	Promoter	MKNK2	0	1_Active_Promoter
MCRS1_HepG2_peaks_10951	chr19	2055981	2056240	260	*	Distal	MKNK2	4865	1_Active_Promoter
MCRS1_HepG2_peaks_10952	chr19	2059557	2062510	2954	*	Distal	MKNK2	9788	1_Active_Promoter
MCRS1_HepG2_peaks_10953	chr19	2063038	2063196	159	*	Distal	MKNK2	11872	6_Weak_Enhancer
MCRS1_HepG2_peaks_10954	chr19	2064806	2065025	220	*	Distal	MKNK2	13670	2_Weak_Promoter
MCRS1_HepG2_peaks_10955	chr19	2095469	2096755	1287	*	Promoter	MOB3A	154	1_Active_Promoter
MCRS1_HepG2_peaks_10956	chr19	2103369	2103516	148	*	Intron	IZUMO4	4539	4_Strong_Enhancer
MCRS1_HepG2_peaks_10957	chr19	2150174	2151299	1126	*	Promoter	AP3D1	801	1_Active_Promoter
MCRS1_HepG2_peaks_10958	chr19	2163310	2166355	3046	*	Promoter	AP3D1	366	1_Active_Promoter
MCRS1_HepG2_peaks_10959	chr19	2167086	2169654	2569	*	Intron	AP3D1	3904	4_Strong_Enhancer
MCRS1_HepG2_peaks_1096	chr1	90308938	90309510	573	*	Promoter	LRRC8D	240	1_Active_Promoter
MCRS1_HepG2_peaks_10960	chr19	2171372	2171916	545	*	Intron	AP3D1	7178	4_Strong_Enhancer
MCRS1_HepG2_peaks_10961	chr19	2174103	2174482	380	*	Intron	AP3D1	9826	4_Strong_Enhancer
MCRS1_HepG2_peaks_10962	chr19	2213097	2213380	284	*	Promoter	DOT1L	348	5_Strong_Enhancer
MCRS1_HepG2_peaks_10963	chr19	2233213	2234121	909	*	Promoter	PLEKHJ1	161	9_Txn_Transition
MCRS1_HepG2_peaks_10964	chr19	2235095	2237404	2310	*	Promoter	PLEKHJ1	9	1_Active_Promoter
MCRS1_HepG2_peaks_10965	chr19	2249144	2249397	254	*	Promoter	AMH	35	11_Weak_Txn
MCRS1_HepG2_peaks_10966	chr19	2252366	2253846	1481	*	Intron	MIR4321	2466	2_Weak_Promoter
MCRS1_HepG2_peaks_10967	chr19	2263595	2264542	948	*	Intron	JSRP1	5336	2_Weak_Promoter
MCRS1_HepG2_peaks_10968	chr19	2266518	2266665	148	*	Intron	JSRP1	2813	2_Weak_Promoter
MCRS1_HepG2_peaks_10969	chr19	2269079	2274071	4993	*	Promoter	OAZ1	212	1_Active_Promoter
MCRS1_HepG2_peaks_1097	chr1	90368204	90368425	222	*	Intron	RP11-302M6.5	36843	5_Strong_Enhancer
MCRS1_HepG2_peaks_10970	chr19	2275049	2275232	184	*	Exon	OAZ1	2615	9_Txn_Transition
MCRS1_HepG2_peaks_10971	chr19	2291709	2291940	232	*	Promoter	LINGO3	196	3_Poised_Promoter
MCRS1_HepG2_peaks_10972	chr19	2315733	2316464	732	*	Intron	LSM7	8430	2_Weak_Promoter
MCRS1_HepG2_peaks_10973	chr19	2327946	2328948	1003	*	Promoter	LSM7	26	1_Active_Promoter
MCRS1_HepG2_peaks_10974	chr19	2330809	2331203	395	*	Intron	SPPL2B	2309	1_Active_Promoter
MCRS1_HepG2_peaks_10975	chr19	2385348	2385663	316	*	Distal	TMPRSS9	4261	2_Weak_Promoter
MCRS1_HepG2_peaks_10976	chr19	2394480	2395988	1509	*	Promoter	TMPRSS9	939	4_Strong_Enhancer
MCRS1_HepG2_peaks_10977	chr19	2415796	2417090	1295	*	Promoter	TMPRSS9	200	4_Strong_Enhancer
MCRS1_HepG2_peaks_10978	chr19	2426365	2428567	2203	*	Promoter	TIMM13	67	1_Active_Promoter
MCRS1_HepG2_peaks_10979	chr19	2455765	2457475	1711	*	Promoter	LMNB2	371	1_Active_Promoter
MCRS1_HepG2_peaks_1098	chr1	90408101	90408326	226	*	Distal	RP11-302M6.5	3051	4_Strong_Enhancer
MCRS1_HepG2_peaks_10980	chr19	2457997	2458177	181	*	Distal	LMNB2	1091	4_Strong_Enhancer
MCRS1_HepG2_peaks_10981	chr19	2462918	2463484	567	*	Distal	AC005624.2	1016	6_Weak_Enhancer
MCRS1_HepG2_peaks_10982	chr19	2474808	2477384	2577	*	Promoter	GADD45B	21	1_Active_Promoter
MCRS1_HepG2_peaks_10983	chr19	2489176	2489644	469	*	Distal	GADD45B	13054	2_Weak_Promoter
MCRS1_HepG2_peaks_10984	chr19	2494609	2495477	869	*	Distal	RNU6-993P	8093	2_Weak_Promoter
MCRS1_HepG2_peaks_10985	chr19	2524751	2525249	499	*	Intron	TCEB1P28	13107	2_Weak_Promoter
MCRS1_HepG2_peaks_10986	chr19	2540514	2541226	713	*	Intron	TCEB1P28	2758	1_Active_Promoter
MCRS1_HepG2_peaks_10987	chr19	2542971	2543883	913	*	Intron	TCEB1P28	5315	1_Active_Promoter
MCRS1_HepG2_peaks_10988	chr19	2546097	2547207	1111	*	Intron	TCEB1P28	8540	4_Strong_Enhancer
MCRS1_HepG2_peaks_10989	chr19	2557630	2557782	153	*	Intron	TCEB1P28	19594	4_Strong_Enhancer
MCRS1_HepG2_peaks_1099	chr1	90460195	90461275	1081	*	Promoter	ZNF326	37	1_Active_Promoter
MCRS1_HepG2_peaks_10990	chr19	2576118	2577584	1467	*	Intron	CTC-265F19.2	35006	4_Strong_Enhancer
MCRS1_HepG2_peaks_10991	chr19	2578585	2579791	1207	*	Intron	CTC-265F19.2	32669	4_Strong_Enhancer
MCRS1_HepG2_peaks_10992	chr19	2588546	2588697	152	*	Intron	CTC-265F19.2	23236	1_Active_Promoter
MCRS1_HepG2_peaks_10993	chr19	2598919	2599301	383	*	Intron	CTC-265F19.2	12747	1_Active_Promoter
MCRS1_HepG2_peaks_10994	chr19	2624702	2624938	237	*	Intron	CTC-265F19.3	7129	2_Weak_Promoter
MCRS1_HepG2_peaks_10995	chr19	2631384	2631844	461	*	Promoter	CTC-265F19.3	335	11_Weak_Txn
MCRS1_HepG2_peaks_10996	chr19	2642822	2643884	1063	*	Promoter	CTC-265F19.1	495	2_Weak_Promoter
MCRS1_HepG2_peaks_10997	chr19	2685474	2686376	903	*	Intron	GNG7	2234	1_Active_Promoter
MCRS1_HepG2_peaks_10998	chr19	2702457	2702660	204	*	Promoter	GNG7	146	1_Active_Promoter
MCRS1_HepG2_peaks_10999	chr19	2739203	2740433	1231	*	Promoter	SLC39A3	194	2_Weak_Promoter
MCRS1_HepG2_peaks_11	chr1	856524	856714	191	*	Promoter	RP11-54O7.3	221	3_Poised_Promoter
MCRS1_HepG2_peaks_110	chr1	2213423	2213574	152	*	Intron	SKI	21584	11_Weak_Txn
MCRS1_HepG2_peaks_1100	chr1	90528434	90528815	382	*	Distal	ZNF326	67926	2_Weak_Promoter
MCRS1_HepG2_peaks_11000	chr19	2782773	2784342	1570	*	Promoter	SGTA	186	4_Strong_Enhancer
MCRS1_HepG2_peaks_11001	chr19	2785293	2786315	1023	*	Promoter	THOP1	237	1_Active_Promoter
MCRS1_HepG2_peaks_11002	chr19	2790741	2791426	686	*	Intron	THOP1	4919	2_Weak_Promoter
MCRS1_HepG2_peaks_11003	chr19	2819638	2820494	857	*	Promoter	ZNF554	116	1_Active_Promoter
MCRS1_HepG2_peaks_11004	chr19	2837292	2837985	694	*	Distal	ZNF555	3792	4_Strong_Enhancer
MCRS1_HepG2_peaks_11005	chr19	2839276	2839486	211	*	Distal	ZNF555	2049	5_Strong_Enhancer
MCRS1_HepG2_peaks_11006	chr19	2840532	2842391	1860	*	Promoter	ZNF555	17	1_Active_Promoter
MCRS1_HepG2_peaks_11007	chr19	2866670	2868016	1347	*	Promoter	ZNF556	8	2_Weak_Promoter
MCRS1_HepG2_peaks_11008	chr19	2872131	2872278	148	*	Promoter	AC006130.1	221	9_Txn_Transition
MCRS1_HepG2_peaks_11009	chr19	2900317	2901776	1460	*	Promoter	ZNF57	148	1_Active_Promoter
MCRS1_HepG2_peaks_1101	chr1	91316236	91317436	1201	*	Promoter	RP4-665J23.1	233	1_Active_Promoter
MCRS1_HepG2_peaks_11010	chr19	2902897	2903150	254	*	Intron	ZNF57	2125	1_Active_Promoter
MCRS1_HepG2_peaks_11011	chr19	2943626	2945643	2018	*	Promoter	ZNF77	294	1_Active_Promoter
MCRS1_HepG2_peaks_11012	chr19	2950023	2950645	623	*	Exon	AC006277.3	1299	1_Active_Promoter
MCRS1_HepG2_peaks_11013	chr19	2977392	2977725	334	*	Promoter	TLE6	1	2_Weak_Promoter
MCRS1_HepG2_peaks_11014	chr19	3035906	3036942	1037	*	Intron	TLE2	6802	1_Active_Promoter
MCRS1_HepG2_peaks_11015	chr19	3061112	3061551	440	*	Promoter	AES	68	2_Weak_Promoter
MCRS1_HepG2_peaks_11016	chr19	3062740	3063373	634	*	Promoter	AES	46	1_Active_Promoter
MCRS1_HepG2_peaks_11017	chr19	3065798	3065945	148	*	Distal	AES	2764	4_Strong_Enhancer
MCRS1_HepG2_peaks_11018	chr19	3093680	3094129	450	*	Promoter	GNA11	501	2_Weak_Promoter
MCRS1_HepG2_peaks_11019	chr19	3095267	3097425	2159	*	Intron	GNA11	1697	1_Active_Promoter
MCRS1_HepG2_peaks_1102	chr1	91486708	91488198	1491	*	Promoter	ZNF644	115	1_Active_Promoter
MCRS1_HepG2_peaks_11020	chr19	3177527	3177861	335	*	Intron	S1PR4	1069	13_Heterochrom/lo
MCRS1_HepG2_peaks_11021	chr19	3186020	3186650	631	*	Promoter	NCLN	399	1_Active_Promoter
MCRS1_HepG2_peaks_11022	chr19	3275607	3275943	337	*	Intron	CELF5	1870	2_Weak_Promoter
MCRS1_HepG2_peaks_11023	chr19	3285936	3286322	387	*	Intron	CELF5	1367	2_Weak_Promoter
MCRS1_HepG2_peaks_11024	chr19	3289958	3290190	233	*	Intron	CELF5	5312	2_Weak_Promoter
MCRS1_HepG2_peaks_11025	chr19	3358538	3358723	186	*	Promoter	NFIC	928	2_Weak_Promoter
MCRS1_HepG2_peaks_11026	chr19	3359725	3359884	160	*	Promoter	NFIC	121	2_Weak_Promoter
MCRS1_HepG2_peaks_11027	chr19	3360488	3360781	294	*	Promoter	NFIC	951	2_Weak_Promoter
MCRS1_HepG2_peaks_11028	chr19	3367267	3367695	429	*	Promoter	NFIC	895	6_Weak_Enhancer
MCRS1_HepG2_peaks_11029	chr19	3397199	3398984	1786	*	Intron	NFIC	12500	4_Strong_Enhancer
MCRS1_HepG2_peaks_1103	chr1	91869868	91870353	486	*	Promoter	HFM1	179	2_Weak_Promoter
MCRS1_HepG2_peaks_11030	chr19	3409624	3409834	211	*	Promoter	NFIC	862	4_Strong_Enhancer
MCRS1_HepG2_peaks_11031	chr19	3434751	3435294	544	*	Promoter	NFIC	19	1_Active_Promoter
MCRS1_HepG2_peaks_11032	chr19	3477528	3477676	149	*	Promoter	SMIM24	881	13_Heterochrom/lo
MCRS1_HepG2_peaks_11033	chr19	3480157	3481292	1136	*	Promoter	SMIM24	182	2_Weak_Promoter
MCRS1_HepG2_peaks_11034	chr19	3500014	3500888	875	*	Promoter	DOHH	181	1_Active_Promoter
MCRS1_HepG2_peaks_11035	chr19	3505518	3506658	1141	*	Promoter	FZR1	180	1_Active_Promoter
MCRS1_HepG2_peaks_11036	chr19	3553098	3553454	357	*	Intron	MFSD12	2231	1_Active_Promoter
MCRS1_HepG2_peaks_11037	chr19	3556950	3558303	1354	*	Promoter	MFSD12	53	1_Active_Promoter
MCRS1_HepG2_peaks_11038	chr19	3572997	3574165	1169	*	Promoter	MFSD12	28	1_Active_Promoter
MCRS1_HepG2_peaks_11039	chr19	3606984	3607217	234	*	Promoter	CACTIN-AS1	142	2_Weak_Promoter
MCRS1_HepG2_peaks_1104	chr1	91966291	91967362	1072	*	Promoter	CDC7	107	1_Active_Promoter
MCRS1_HepG2_peaks_11040	chr19	3626390	3627070	681	*	Promoter	CACTIN	80	1_Active_Promoter
MCRS1_HepG2_peaks_11041	chr19	3699730	3699980	251	*	Promoter	PIP5K1C	530	1_Active_Promoter
MCRS1_HepG2_peaks_11042	chr19	3708005	3708695	691	*	Promoter	TJP3	7	1_Active_Promoter
MCRS1_HepG2_peaks_11043	chr19	3710204	3710868	665	*	Intron	TJP3	2033	5_Strong_Enhancer
MCRS1_HepG2_peaks_11044	chr19	3721369	3721620	252	*	Promoter	TJP3	118	6_Weak_Enhancer
MCRS1_HepG2_peaks_11045	chr19	3760994	3762128	1135	*	Promoter	APBA3	4	1_Active_Promoter
MCRS1_HepG2_peaks_11046	chr19	3762711	3762979	269	*	Promoter	MRPL54	140	1_Active_Promoter
MCRS1_HepG2_peaks_11047	chr19	3968856	3971558	2703	*	Promoter	DAPK3	269	4_Strong_Enhancer
MCRS1_HepG2_peaks_11048	chr19	3975900	3976199	300	*	Distal	EEF2	2080	9_Txn_Transition
MCRS1_HepG2_peaks_11049	chr19	3983888	3985710	1823	*	Promoter	EEF2	308	1_Active_Promoter
MCRS1_HepG2_peaks_1105	chr1	92292749	92293053	305	*	Intron	RN7SL653P	2727	4_Strong_Enhancer
MCRS1_HepG2_peaks_11050	chr19	3989937	3990705	769	*	Distal	EEF2	4852	2_Weak_Promoter
MCRS1_HepG2_peaks_11051	chr19	3998750	3999428	679	*	Distal	PIAS4	8552	6_Weak_Enhancer
MCRS1_HepG2_peaks_11052	chr19	4007068	4008427	1360	*	Promoter	PIAS4	2	1_Active_Promoter
MCRS1_HepG2_peaks_11053	chr19	4051624	4053354	1731	*	Intron	AC016586.1	9333	4_Strong_Enhancer
MCRS1_HepG2_peaks_11054	chr19	4057509	4062518	5010	*	Intron	CTD-2622I13.3	2731	4_Strong_Enhancer
MCRS1_HepG2_peaks_11055	chr19	4063196	4068025	4830	*	Promoter	ZBTB7A	117	1_Active_Promoter
MCRS1_HepG2_peaks_11056	chr19	4077943	4078440	498	*	Distal	ZBTB7A	11246	1_Active_Promoter
MCRS1_HepG2_peaks_11057	chr19	4124053	4124497	445	*	Promoter	MAP2K2	147	1_Active_Promoter
MCRS1_HepG2_peaks_11058	chr19	4153054	4153366	313	*	Promoter	CREB3L3	385	1_Active_Promoter
MCRS1_HepG2_peaks_11059	chr19	4182040	4182847	808	*	Promoter	SIRT6	51	1_Active_Promoter
MCRS1_HepG2_peaks_1106	chr1	92296190	92296443	254	*	Promoter	RN7SL653P	683	4_Strong_Enhancer
MCRS1_HepG2_peaks_11060	chr19	4197381	4198190	810	*	Promoter	ANKRD24	349	6_Weak_Enhancer
MCRS1_HepG2_peaks_11061	chr19	4233609	4233847	239	*	Promoter	EBI3	698	4_Strong_Enhancer
MCRS1_HepG2_peaks_11062	chr19	4246501	4247321	821	*	Promoter	CCDC94	162	1_Active_Promoter
MCRS1_HepG2_peaks_11063	chr19	4267480	4268048	569	*	Exon	SHD	10831	9_Txn_Transition
MCRS1_HepG2_peaks_11064	chr19	4310299	4310479	181	*	Intron	FSD1	1078	4_Strong_Enhancer
MCRS1_HepG2_peaks_11065	chr19	4311181	4311429	249	*	Promoter	FSD1	162	1_Active_Promoter
MCRS1_HepG2_peaks_11066	chr19	4338209	4338840	632	*	Promoter	STAP2	279	1_Active_Promoter
MCRS1_HepG2_peaks_11067	chr19	4341224	4341470	247	*	Intron	STAP2	1433	2_Weak_Promoter
MCRS1_HepG2_peaks_11068	chr19	4342177	4342492	316	*	Promoter	STAP2	446	1_Active_Promoter
MCRS1_HepG2_peaks_11069	chr19	4343094	4343746	653	*	Promoter	MPND	101	1_Active_Promoter
MCRS1_HepG2_peaks_1107	chr1	92349297	92352346	3050	*	Promoter	TGFBR3	665	1_Active_Promoter
MCRS1_HepG2_peaks_11070	chr19	4362214	4362385	172	*	Intron	AC007292.6	1484	10_Txn_Elongation
MCRS1_HepG2_peaks_11071	chr19	4374592	4375333	742	*	Intron	SH3GL1	5324	4_Strong_Enhancer
MCRS1_HepG2_peaks_11072	chr19	4390498	4392235	1738	*	Promoter	SH3GL1	757	4_Strong_Enhancer
MCRS1_HepG2_peaks_11073	chr19	4399478	4400413	936	*	Promoter	SH3GL1	467	1_Active_Promoter
MCRS1_HepG2_peaks_11074	chr19	4402584	4402997	414	*	Promoter	CHAF1A	74	1_Active_Promoter
MCRS1_HepG2_peaks_11075	chr19	4457492	4457786	295	*	Promoter	UBXN6	177	1_Active_Promoter
MCRS1_HepG2_peaks_11076	chr19	4470876	4471609	734	*	Promoter	CTB-50L17.16	31	1_Active_Promoter
MCRS1_HepG2_peaks_11077	chr19	4472195	4473130	936	*	Promoter	CTB-50L17.10	355	2_Weak_Promoter
MCRS1_HepG2_peaks_11078	chr19	4534747	4535212	466	*	Promoter	PLIN5	215	2_Weak_Promoter
MCRS1_HepG2_peaks_11079	chr19	4539798	4540504	707	*	Promoter	CTB-50L17.14	70	1_Active_Promoter
MCRS1_HepG2_peaks_1108	chr1	92545956	92546212	257	*	Promoter	BTBD8	189	1_Active_Promoter
MCRS1_HepG2_peaks_11080	chr19	4558264	4558498	235	*	Promoter	SEMA6B	85	13_Heterochrom/lo
MCRS1_HepG2_peaks_11081	chr19	4576225	4576519	295	*	Distal	SEMA6B	16550	9_Txn_Transition
MCRS1_HepG2_peaks_11082	chr19	4580481	4580888	408	*	Distal	SEMA6B	20862	1_Active_Promoter
MCRS1_HepG2_peaks_11083	chr19	4581847	4584916	3070	*	Distal	SEMA6B	23559	4_Strong_Enhancer
MCRS1_HepG2_peaks_11084	chr19	4585614	4585871	258	*	Distal	SEMA6B	25920	7_Weak_Enhancer
MCRS1_HepG2_peaks_11085	chr19	4599471	4599674	204	*	Distal	CTB-50L17.2	21631	12_Repressed
MCRS1_HepG2_peaks_11086	chr19	4622039	4622195	157	*	Promoter	CTB-50L17.2	909	6_Weak_Enhancer
MCRS1_HepG2_peaks_11087	chr19	4624711	4624936	226	*	Distal	CTB-50L17.2	3615	6_Weak_Enhancer
MCRS1_HepG2_peaks_11088	chr19	4633149	4633304	156	*	Distal	TNFAIP8L1	6301	8_Insulator
MCRS1_HepG2_peaks_11089	chr19	4636237	4636588	352	*	Distal	TNFAIP8L1	3115	2_Weak_Promoter
MCRS1_HepG2_peaks_1109	chr1	92763944	92765149	1206	*	Promoter	GLMN	0	1_Active_Promoter
MCRS1_HepG2_peaks_11090	chr19	4638994	4640804	1811	*	Promoter	TNFAIP8L1	127	1_Active_Promoter
MCRS1_HepG2_peaks_11091	chr19	4669311	4671003	1693	*	Promoter	MYDGF	214	1_Active_Promoter
MCRS1_HepG2_peaks_11092	chr19	4705695	4706095	401	*	Exon	DPP9	1730	4_Strong_Enhancer
MCRS1_HepG2_peaks_11093	chr19	4715475	4716286	812	*	Promoter	DPP9	256	4_Strong_Enhancer
MCRS1_HepG2_peaks_11094	chr19	4717302	4717502	201	*	Promoter	DPP9	495	4_Strong_Enhancer
MCRS1_HepG2_peaks_11095	chr19	4723260	4724685	1426	*	Promoter	DPP9	95	1_Active_Promoter
MCRS1_HepG2_peaks_11096	chr19	4760107	4760397	291	*	Distal	MIR7-3HG	8897	2_Weak_Promoter
MCRS1_HepG2_peaks_11097	chr19	4769684	4769902	219	*	Promoter	MIR7-3HG	365	11_Weak_Txn
MCRS1_HepG2_peaks_11098	chr19	4791610	4792693	1084	*	Promoter	FEM1A	456	1_Active_Promoter
MCRS1_HepG2_peaks_11099	chr19	4813000	4813459	460	*	Distal	TICAM1	4750	4_Strong_Enhancer
MCRS1_HepG2_peaks_111	chr1	2242924	2243543	620	*	Distal	SKI	8146	2_Weak_Promoter
MCRS1_HepG2_peaks_1110	chr1	92907116	92907899	784	*	Distal	RN7SL824P	39263	1_Active_Promoter
MCRS1_HepG2_peaks_11100	chr19	4815024	4816120	1097	*	Distal	TICAM1	2407	2_Weak_Promoter
MCRS1_HepG2_peaks_11101	chr19	4831788	4831989	202	*	Promoter	TICAM1	170	1_Active_Promoter
MCRS1_HepG2_peaks_11102	chr19	4866710	4868446	1737	*	Promoter	PLIN3	68	1_Active_Promoter
MCRS1_HepG2_peaks_11103	chr19	4869808	4870343	536	*	Distal	PLIN3	2293	4_Strong_Enhancer
MCRS1_HepG2_peaks_11104	chr19	4895662	4895939	278	*	Intron	AC027319.1	6488	2_Weak_Promoter
MCRS1_HepG2_peaks_11105	chr19	4908511	4911428	2918	*	Promoter	UHRF1	186	4_Strong_Enhancer
MCRS1_HepG2_peaks_11106	chr19	4971177	4971405	229	*	Intron	KDM4B	2146	1_Active_Promoter
MCRS1_HepG2_peaks_11107	chr19	5292768	5293250	483	*	Promoter	PTPRS	209	1_Active_Promoter
MCRS1_HepG2_peaks_11108	chr19	5320022	5320332	311	*	Intron	PTPRS	20634	4_Strong_Enhancer
MCRS1_HepG2_peaks_11109	chr19	5339586	5341208	1623	*	Promoter	PTPRS	414	2_Weak_Promoter
MCRS1_HepG2_peaks_1111	chr1	92951077	92952620	1544	*	Promoter	GFI1	218	1_Active_Promoter
MCRS1_HepG2_peaks_11110	chr19	5342135	5342369	235	*	Distal	PTPRS	1436	11_Weak_Txn
MCRS1_HepG2_peaks_11111	chr19	5594373	5594737	365	*	Promoter	SAFB2	837	5_Strong_Enhancer
MCRS1_HepG2_peaks_11112	chr19	5621825	5624290	2466	*	Promoter	SAFB	9	1_Active_Promoter
MCRS1_HepG2_peaks_11113	chr19	5668070	5668217	148	*	Intron	SAFB	1474	10_Txn_Elongation
MCRS1_HepG2_peaks_11114	chr19	5680021	5680958	938	*	Promoter	C19orf70	7	1_Active_Promoter
MCRS1_HepG2_peaks_11115	chr19	5686669	5687509	841	*	Promoter	HSD11B1L	284	1_Active_Promoter
MCRS1_HepG2_peaks_11116	chr19	5689762	5692571	2810	*	Promoter	RPL36	837	1_Active_Promoter
MCRS1_HepG2_peaks_11117	chr19	5693199	5693460	262	*	Exon	LONP1	1225	9_Txn_Transition
MCRS1_HepG2_peaks_11118	chr19	5718183	5718843	661	*	Intron	LONP1	1299	4_Strong_Enhancer
MCRS1_HepG2_peaks_11119	chr19	5719789	5720939	1151	*	Promoter	LONP1	61	1_Active_Promoter
MCRS1_HepG2_peaks_1112	chr1	92970021	92970737	717	*	Distal	GFI1	17944	4_Strong_Enhancer
MCRS1_HepG2_peaks_11120	chr19	5790877	5791303	427	*	Promoter	DUS3L	39	1_Active_Promoter
MCRS1_HepG2_peaks_11121	chr19	5803700	5804524	825	*	Distal	DUS3L	12861	2_Weak_Promoter
MCRS1_HepG2_peaks_11122	chr19	5805761	5805975	215	*	Distal	DUS3L	14617	2_Weak_Promoter
MCRS1_HepG2_peaks_11123	chr19	5827088	5829240	2153	*	Exon	NRTN	4349	1_Active_Promoter
MCRS1_HepG2_peaks_11124	chr19	5838448	5839990	1543	*	Promoter	FUT6	381	4_Strong_Enhancer
MCRS1_HepG2_peaks_11125	chr19	5870545	5871352	808	*	Promoter	FUT5	395	4_Strong_Enhancer
MCRS1_HepG2_peaks_11126	chr19	5872067	5872515	449	*	Intron	FUT5	1738	5_Strong_Enhancer
MCRS1_HepG2_peaks_11127	chr19	5874137	5874378	242	*	Intron	FUT5	3704	11_Weak_Txn
MCRS1_HepG2_peaks_11128	chr19	5880027	5881125	1099	*	Intron	FUT5	10023	4_Strong_Enhancer
MCRS1_HepG2_peaks_11129	chr19	5892431	5893004	574	*	Exon	NDUFA11	3972	8_Insulator
MCRS1_HepG2_peaks_1113	chr1	93249934	93251289	1356	*	Promoter	EVI5	49	1_Active_Promoter
MCRS1_HepG2_peaks_11130	chr19	5903565	5904257	693	*	Promoter	NDUFA11	103	1_Active_Promoter
MCRS1_HepG2_peaks_11131	chr19	5904791	5905871	1081	*	Promoter	VMAC	460	1_Active_Promoter
MCRS1_HepG2_peaks_11132	chr19	5908879	5910821	1943	*	Exon	CAPS	1865	4_Strong_Enhancer
MCRS1_HepG2_peaks_11133	chr19	5914080	5914230	151	*	Promoter	CAPS	35	4_Strong_Enhancer
MCRS1_HepG2_peaks_11134	chr19	5954686	5954995	310	*	Intron	RANBP3	20365	4_Strong_Enhancer
MCRS1_HepG2_peaks_11135	chr19	5962411	5962678	268	*	Intron	RANBP3	15543	4_Strong_Enhancer
MCRS1_HepG2_peaks_11136	chr19	5977554	5978587	1034	*	Promoter	RANBP3	17	1_Active_Promoter
MCRS1_HepG2_peaks_11137	chr19	6066204	6066674	471	*	Intron	CTC-232P5.3	1522	4_Strong_Enhancer
MCRS1_HepG2_peaks_11138	chr19	6110198	6110405	208	*	Promoter	RFX2	153	2_Weak_Promoter
MCRS1_HepG2_peaks_11139	chr19	6199102	6200287	1186	*	Promoter	RFX2	109	6_Weak_Enhancer
MCRS1_HepG2_peaks_1114	chr1	93297369	93298589	1221	*	Promoter	RPL5	311	1_Active_Promoter
MCRS1_HepG2_peaks_11140	chr19	6241487	6241653	167	*	Intron	CTC-503J8.4	17595	7_Weak_Enhancer
MCRS1_HepG2_peaks_11141	chr19	6280103	6280516	414	*	Promoter	MLLT1	348	6_Weak_Enhancer
MCRS1_HepG2_peaks_11142	chr19	6361495	6362017	523	*	Promoter	CLPP	0	1_Active_Promoter
MCRS1_HepG2_peaks_11143	chr19	6372022	6373197	1176	*	Promoter	ALKBH7	163	1_Active_Promoter
MCRS1_HepG2_peaks_11144	chr19	6392964	6394337	1374	*	Promoter	CTB-180A7.8	167	1_Active_Promoter
MCRS1_HepG2_peaks_11145	chr19	6423954	6424157	204	*	Promoter	KHSRP	230	1_Active_Promoter
MCRS1_HepG2_peaks_11146	chr19	6425597	6425997	401	*	Promoter	KHSRP	990	4_Strong_Enhancer
MCRS1_HepG2_peaks_11147	chr19	6458875	6460589	1715	*	Promoter	SLC25A23	11	2_Weak_Promoter
MCRS1_HepG2_peaks_11148	chr19	6464076	6464908	833	*	Promoter	CRB3	47	1_Active_Promoter
MCRS1_HepG2_peaks_11149	chr19	6516832	6516979	148	*	Distal	TUBB4A	14044	2_Weak_Promoter
MCRS1_HepG2_peaks_1115	chr1	93416789	93417083	295	*	Intron	FAM69A	10118	1_Active_Promoter
MCRS1_HepG2_peaks_11150	chr19	6531072	6531336	265	*	Promoter	TNFSF9	192	2_Weak_Promoter
MCRS1_HepG2_peaks_11151	chr19	6670186	6670441	256	*	Promoter	TNFSF14	183	11_Weak_Txn
MCRS1_HepG2_peaks_11152	chr19	6712765	6713010	246	*	Promoter	C3	436	9_Txn_Transition
MCRS1_HepG2_peaks_11153	chr19	6714675	6714847	173	*	Promoter	C3	397	9_Txn_Transition
MCRS1_HepG2_peaks_11154	chr19	6717076	6717317	242	*	Promoter	CTD-3128G10.7	554	9_Txn_Transition
MCRS1_HepG2_peaks_11155	chr19	6717873	6718183	311	*	Promoter	CTD-3128G10.7	273	4_Strong_Enhancer
MCRS1_HepG2_peaks_11156	chr19	6719247	6721867	2621	*	Promoter	C3	101	1_Active_Promoter
MCRS1_HepG2_peaks_11157	chr19	6723095	6723309	215	*	Intron	C3	2507	5_Strong_Enhancer
MCRS1_HepG2_peaks_11158	chr19	6728221	6728401	181	*	Intron	C3	2259	4_Strong_Enhancer
MCRS1_HepG2_peaks_11159	chr19	6729344	6730615	1272	*	Promoter	C3	591	4_Strong_Enhancer
MCRS1_HepG2_peaks_1116	chr1	93426183	93427708	1526	*	Promoter	FAM69A	109	1_Active_Promoter
MCRS1_HepG2_peaks_11160	chr19	6736493	6739118	2626	*	Promoter	TRIP10	128	1_Active_Promoter
MCRS1_HepG2_peaks_11161	chr19	6740182	6741040	859	*	Promoter	TRIP10	80	1_Active_Promoter
MCRS1_HepG2_peaks_11162	chr19	6752436	6753766	1331	*	Intron	CTD-3128G10.6	1621	4_Strong_Enhancer
MCRS1_HepG2_peaks_11163	chr19	6863479	6863662	184	*	Distal	ADGRE1	24004	2_Weak_Promoter
MCRS1_HepG2_peaks_11164	chr19	7069480	7070217	738	*	Promoter	ZNF557	130	1_Active_Promoter
MCRS1_HepG2_peaks_11165	chr19	7099031	7099550	520	*	Distal	INSR	23876	1_Active_Promoter
MCRS1_HepG2_peaks_11166	chr19	7150057	7150255	199	*	Intron	INSR	7103	11_Weak_Txn
MCRS1_HepG2_peaks_11167	chr19	7153091	7153391	301	*	Intron	AC010311.1	7262	15_Repetitive/CNV
MCRS1_HepG2_peaks_11168	chr19	7197374	7198725	1352	*	Intron	INSR	30058	4_Strong_Enhancer
MCRS1_HepG2_peaks_11169	chr19	7200170	7200463	294	*	Intron	INSR	32325	4_Strong_Enhancer
MCRS1_HepG2_peaks_1117	chr1	93544424	93545400	977	*	Promoter	MTF2	42	1_Active_Promoter
MCRS1_HepG2_peaks_11170	chr19	7214319	7214496	178	*	Intron	INSR	46416	4_Strong_Enhancer
MCRS1_HepG2_peaks_11171	chr19	7293284	7295294	2011	*	Promoter	INSR	242	1_Active_Promoter
MCRS1_HepG2_peaks_11172	chr19	7459710	7460234	525	*	Promoter	ARHGEF18	24	2_Weak_Promoter
MCRS1_HepG2_peaks_11173	chr19	7461308	7461455	148	*	Intron	ARHGEF18	1341	2_Weak_Promoter
MCRS1_HepG2_peaks_11174	chr19	7515812	7515967	156	*	Intron	ARHGEF18	3938	15_Repetitive/CNV
MCRS1_HepG2_peaks_11175	chr19	7559422	7559603	182	*	Intron	C19orf45	1648	4_Strong_Enhancer
MCRS1_HepG2_peaks_11176	chr19	7565582	7566075	494	*	Promoter	C19orf45	328	2_Weak_Promoter
MCRS1_HepG2_peaks_11177	chr19	7580717	7581690	974	*	Promoter	ZNF358	197	1_Active_Promoter
MCRS1_HepG2_peaks_11178	chr19	7587444	7588070	627	*	Promoter	MCOLN1	182	2_Weak_Promoter
MCRS1_HepG2_peaks_11179	chr19	7599348	7600374	1027	*	Promoter	PNPLA6	26	1_Active_Promoter
MCRS1_HepG2_peaks_1118	chr1	93644519	93646614	2096	*	Promoter	CCDC18	77	1_Active_Promoter
MCRS1_HepG2_peaks_11180	chr19	7661145	7661573	429	*	Promoter	CAMSAP3	569	1_Active_Promoter
MCRS1_HepG2_peaks_11181	chr19	7693901	7694862	962	*	Promoter	XAB2	67	1_Active_Promoter
MCRS1_HepG2_peaks_11182	chr19	7701706	7703023	1318	*	Promoter	STXBP2	349	1_Active_Promoter
MCRS1_HepG2_peaks_11183	chr19	7745438	7745648	211	*	Promoter	TRAPPC5	183	2_Weak_Promoter
MCRS1_HepG2_peaks_11184	chr19	7894141	7894361	221	*	Promoter	EVI5L	865	2_Weak_Promoter
MCRS1_HepG2_peaks_11185	chr19	7918519	7918988	470	*	Intron	EVI5L	2376	6_Weak_Enhancer
MCRS1_HepG2_peaks_11186	chr19	7933252	7935202	1951	*	Exon	CTD-3193O13.11	1217	1_Active_Promoter
MCRS1_HepG2_peaks_11187	chr19	7935994	7936275	282	*	Promoter	CTD-3193O13.11	685	4_Strong_Enhancer
MCRS1_HepG2_peaks_11188	chr19	7937321	7937811	491	*	Promoter	PRR36	913	2_Weak_Promoter
MCRS1_HepG2_peaks_11189	chr19	7939266	7939616	351	*	Promoter	PRR36	175	2_Weak_Promoter
MCRS1_HepG2_peaks_1119	chr1	93741439	93741747	309	*	Intron	RP4-717I23.3	2451	4_Strong_Enhancer
MCRS1_HepG2_peaks_11190	chr19	7952717	7953620	904	*	Promoter	LRRC8E	219	1_Active_Promoter
MCRS1_HepG2_peaks_11191	chr19	7957173	7957410	238	*	Intron	LRRC8E	1187	4_Strong_Enhancer
MCRS1_HepG2_peaks_11192	chr19	7967740	7969539	1800	*	Promoter	MAP2K7	86	1_Active_Promoter
MCRS1_HepG2_peaks_11193	chr19	7980895	7982207	1313	*	Promoter	TGFBR3L	287	2_Weak_Promoter
MCRS1_HepG2_peaks_11194	chr19	7983308	7985440	2133	*	Promoter	CTD-3193O13.1	330	1_Active_Promoter
MCRS1_HepG2_peaks_11195	chr19	7990028	7990627	600	*	Promoter	CTD-3193O13.8	556	2_Weak_Promoter
MCRS1_HepG2_peaks_11196	chr19	8007701	8009204	1504	*	Promoter	TIMM44	65	1_Active_Promoter
MCRS1_HepG2_peaks_11197	chr19	8070620	8071132	513	*	Promoter	ELAVL1	331	1_Active_Promoter
MCRS1_HepG2_peaks_11198	chr19	8213994	8214145	152	*	Promoter	FBN3	314	2_Weak_Promoter
MCRS1_HepG2_peaks_11199	chr19	8220067	8220241	175	*	Intron	FBN3	5422	4_Strong_Enhancer
MCRS1_HepG2_peaks_112	chr1	2245804	2246828	1025	*	Distal	SKI	11229	6_Weak_Enhancer
MCRS1_HepG2_peaks_1120	chr1	93810544	93812189	1646	*	Promoter	RP4-717I23.3	0	1_Active_Promoter
MCRS1_HepG2_peaks_11200	chr19	8273237	8275073	1837	*	Promoter	CERS4	29	1_Active_Promoter
MCRS1_HepG2_peaks_11201	chr19	8311077	8311981	905	*	Intron	CERS4	3878	5_Strong_Enhancer
MCRS1_HepG2_peaks_11202	chr19	8322895	8323049	155	*	Intron	CERS4	2906	4_Strong_Enhancer
MCRS1_HepG2_peaks_11203	chr19	8372568	8373474	907	*	Promoter	CD320	131	1_Active_Promoter
MCRS1_HepG2_peaks_11204	chr19	8385849	8387179	1331	*	Promoter	RPS28	1	1_Active_Promoter
MCRS1_HepG2_peaks_11205	chr19	8389921	8390075	155	*	Intron	RPS28	3478	11_Weak_Txn
MCRS1_HepG2_peaks_11206	chr19	8399903	8400050	148	*	Promoter	KANK3	308	2_Weak_Promoter
MCRS1_HepG2_peaks_11207	chr19	8407875	8408110	236	*	Promoter	KANK3	151	2_Weak_Promoter
MCRS1_HepG2_peaks_11208	chr19	8429276	8429557	282	*	Promoter	ANGPTL4	132	1_Active_Promoter
MCRS1_HepG2_peaks_11209	chr19	8438903	8439869	967	*	Exon	RAB11B-AS1	3322	5_Strong_Enhancer
MCRS1_HepG2_peaks_1121	chr1	93813139	93813355	217	*	Intron	RP4-717I23.3	1663	1_Active_Promoter
MCRS1_HepG2_peaks_11210	chr19	8452775	8453503	729	*	Intron	MIR4999	1122	4_Strong_Enhancer
MCRS1_HepG2_peaks_11211	chr19	8454547	8454706	160	*	Promoter	RAB11B	236	1_Active_Promoter
MCRS1_HepG2_peaks_11212	chr19	8455218	8455551	334	*	Promoter	RAB11B	105	1_Active_Promoter
MCRS1_HepG2_peaks_11213	chr19	8459116	8459749	634	*	Intron	RAB11B-AS1	3861	4_Strong_Enhancer
MCRS1_HepG2_peaks_11214	chr19	8478216	8478542	327	*	Promoter	2017-03-02	71	2_Weak_Promoter
MCRS1_HepG2_peaks_11215	chr19	8486419	8487426	1008	*	Promoter	2017-03-02	109	4_Strong_Enhancer
MCRS1_HepG2_peaks_11216	chr19	8488411	8488745	335	*	Exon	2017-03-02	1765	1_Active_Promoter
MCRS1_HepG2_peaks_11217	chr19	8509712	8510765	1054	*	Promoter	RP11-886P16.10	240	1_Active_Promoter
MCRS1_HepG2_peaks_11218	chr19	8512627	8512774	148	*	Intron	RP11-886P16.10	2217	6_Weak_Enhancer
MCRS1_HepG2_peaks_11219	chr19	8570659	8571131	473	*	Distal	PRAM1	2897	2_Weak_Promoter
MCRS1_HepG2_peaks_1122	chr1	93913395	93914582	1188	*	Promoter	FNBP1L	147	1_Active_Promoter
MCRS1_HepG2_peaks_11220	chr19	8576913	8577074	162	*	Promoter	ZNF414	100	13_Heterochrom/lo
MCRS1_HepG2_peaks_11221	chr19	8578596	8579306	711	*	Promoter	ZNF414	78	1_Active_Promoter
MCRS1_HepG2_peaks_11222	chr19	8590605	8591730	1126	*	Promoter	MYO1F	336	1_Active_Promoter
MCRS1_HepG2_peaks_11223	chr19	8674401	8674713	313	*	Intron	ADAMTS10	1005	2_Weak_Promoter
MCRS1_HepG2_peaks_11224	chr19	8740518	8741265	748	*	Promoter	CTD-2586B10.1	768	4_Strong_Enhancer
MCRS1_HepG2_peaks_11225	chr19	8942804	8943212	409	*	Promoter	ZNF558	2	1_Active_Promoter
MCRS1_HepG2_peaks_11226	chr19	9251119	9251527	409	*	Promoter	ZNF317	216	1_Active_Promoter
MCRS1_HepG2_peaks_11227	chr19	9420286	9420433	148	*	Promoter	ZNF699	108	1_Active_Promoter
MCRS1_HepG2_peaks_11228	chr19	9434522	9435235	714	*	Promoter	ZNF559-ZNF177	0	1_Active_Promoter
MCRS1_HepG2_peaks_11229	chr19	9545851	9546245	395	*	Promoter	ZNF266	66	1_Active_Promoter
MCRS1_HepG2_peaks_1123	chr1	93975416	93975592	177	*	Intron	FNBP1L	19760	11_Weak_Txn
MCRS1_HepG2_peaks_11230	chr19	9648920	9649709	790	*	Promoter	ZNF426	9	1_Active_Promoter
MCRS1_HepG2_peaks_11231	chr19	9693868	9695492	1625	*	Promoter	ZNF121	490	1_Active_Promoter
MCRS1_HepG2_peaks_11232	chr19	9731601	9732548	948	*	Promoter	ZNF561	0	1_Active_Promoter
MCRS1_HepG2_peaks_11233	chr19	9785228	9786201	974	*	Promoter	ZNF562	3	1_Active_Promoter
MCRS1_HepG2_peaks_11234	chr19	9878971	9879666	696	*	Promoter	ZNF846	23	1_Active_Promoter
MCRS1_HepG2_peaks_11235	chr19	9894687	9896836	2150	*	Promoter	ZNF846	908	1_Active_Promoter
MCRS1_HepG2_peaks_11236	chr19	9903577	9903794	218	*	Promoter	ZNF846	85	2_Weak_Promoter
MCRS1_HepG2_peaks_11237	chr19	9928966	9930516	1551	*	Promoter	FBXL12	7	1_Active_Promoter
MCRS1_HepG2_peaks_11238	chr19	9937589	9938462	874	*	Promoter	FBXL12	464	1_Active_Promoter
MCRS1_HepG2_peaks_11239	chr19	9945916	9946483	568	*	Promoter	PIN1	78	1_Active_Promoter
MCRS1_HepG2_peaks_1124	chr1	94056838	94058849	2012	*	Promoter	RP5-1033H22.2	34	1_Active_Promoter
MCRS1_HepG2_peaks_11240	chr19	10025289	10025444	156	*	Promoter	OLFM2	852	2_Weak_Promoter
MCRS1_HepG2_peaks_11241	chr19	10138473	10138640	168	*	Distal	RDH8	7117	8_Insulator
MCRS1_HepG2_peaks_11242	chr19	10196449	10197749	1301	*	Promoter	C19orf66	73	1_Active_Promoter
MCRS1_HepG2_peaks_11243	chr19	10216923	10217871	949	*	Promoter	PPAN	19	1_Active_Promoter
MCRS1_HepG2_peaks_11244	chr19	10223704	10226248	2545	*	Exon	P2RY11	2194	11_Weak_Txn
MCRS1_HepG2_peaks_11245	chr19	10302359	10302770	412	*	Intron	DNMT1	2735	6_Weak_Enhancer
MCRS1_HepG2_peaks_11246	chr19	10304553	10306188	1636	*	Promoter	DNMT1	66	1_Active_Promoter
MCRS1_HepG2_peaks_11247	chr19	10341710	10342239	530	*	Promoter	DNMT1	10	2_Weak_Promoter
MCRS1_HepG2_peaks_11248	chr19	10362615	10363248	634	*	Promoter	MRPL4	0	1_Active_Promoter
MCRS1_HepG2_peaks_11249	chr19	10380389	10382470	2082	*	Promoter	ICAM1	79	1_Active_Promoter
MCRS1_HepG2_peaks_1125	chr1	94080826	94081047	222	*	Intron	BCAR3	1280	4_Strong_Enhancer
MCRS1_HepG2_peaks_11250	chr19	10397314	10398397	1084	*	Promoter	ICAM4	173	2_Weak_Promoter
MCRS1_HepG2_peaks_11251	chr19	10399594	10400851	1258	*	Promoter	ICAM5	432	2_Weak_Promoter
MCRS1_HepG2_peaks_11252	chr19	10426115	10426649	535	*	Promoter	CTD-2369P2.10	59	1_Active_Promoter
MCRS1_HepG2_peaks_11253	chr19	10442157	10442313	157	*	Intron	AC114271.2	1874	9_Txn_Transition
MCRS1_HepG2_peaks_11254	chr19	10442817	10445631	2815	*	Promoter	RAVER1	0	1_Active_Promoter
MCRS1_HepG2_peaks_11255	chr19	10490863	10491813	951	*	Promoter	TYK2	11	1_Active_Promoter
MCRS1_HepG2_peaks_11256	chr19	10513636	10515181	1546	*	Promoter	MIR1181	192	2_Weak_Promoter
MCRS1_HepG2_peaks_11257	chr19	10526885	10527701	817	*	Promoter	PDE4A	153	2_Weak_Promoter
MCRS1_HepG2_peaks_11258	chr19	10535288	10535589	302	*	Intron	PDE4A	4105	2_Weak_Promoter
MCRS1_HepG2_peaks_11259	chr19	10541547	10542040	494	*	Promoter	PDE4A	270	2_Weak_Promoter
MCRS1_HepG2_peaks_1126	chr1	94082575	94084013	1439	*	Intron	BCAR3	3638	4_Strong_Enhancer
MCRS1_HepG2_peaks_11260	chr19	10596359	10597247	889	*	Exon	KEAP1	3305	4_Strong_Enhancer
MCRS1_HepG2_peaks_11261	chr19	10612727	10614572	1846	*	Promoter	KEAP1	75	1_Active_Promoter
MCRS1_HepG2_peaks_11262	chr19	10654170	10655540	1371	*	Promoter	ATG4D	101	1_Active_Promoter
MCRS1_HepG2_peaks_11263	chr19	10675925	10677076	1152	*	Promoter	KRI1	144	1_Active_Promoter
MCRS1_HepG2_peaks_11264	chr19	10679367	10680442	1076	*	Promoter	CDKN2D	167	1_Active_Promoter
MCRS1_HepG2_peaks_11265	chr19	10682929	10683076	148	*	Distal	CDKN2D	3265	6_Weak_Enhancer
MCRS1_HepG2_peaks_11266	chr19	10686132	10686291	160	*	Intron	AP1M2	1693	2_Weak_Promoter
MCRS1_HepG2_peaks_11267	chr19	10687357	10687898	542	*	Promoter	AP1M2	277	1_Active_Promoter
MCRS1_HepG2_peaks_11268	chr19	10688575	10688722	148	*	Promoter	AP1M2	656	2_Weak_Promoter
MCRS1_HepG2_peaks_11269	chr19	10713565	10713787	223	*	Promoter	SLC44A2	488	2_Weak_Promoter
MCRS1_HepG2_peaks_1127	chr1	94128829	94129021	193	*	Intron	BCAR3	14545	5_Strong_Enhancer
MCRS1_HepG2_peaks_11270	chr19	10755396	10755594	199	*	Distal	SLC44A2	2481	4_Strong_Enhancer
MCRS1_HepG2_peaks_11271	chr19	10763768	10766716	2949	*	Promoter	ILF3	182	1_Active_Promoter
MCRS1_HepG2_peaks_11272	chr19	10806561	10806778	218	*	Distal	QTRT1	5434	2_Weak_Promoter
MCRS1_HepG2_peaks_11273	chr19	10811398	10811617	220	*	Promoter	QTRT1	596	2_Weak_Promoter
MCRS1_HepG2_peaks_11274	chr19	10812164	10812512	349	*	Promoter	QTRT1	189	1_Active_Promoter
MCRS1_HepG2_peaks_11275	chr19	10828654	10829452	799	*	Promoter	MIR638	24	1_Active_Promoter
MCRS1_HepG2_peaks_11276	chr19	10859568	10860285	718	*	Intron	DNM2	5868	1_Active_Promoter
MCRS1_HepG2_peaks_11277	chr19	10874805	10875553	749	*	Intron	DNM2	1402	4_Strong_Enhancer
MCRS1_HepG2_peaks_11278	chr19	10945989	10947664	1676	*	Promoter	TMED1	42	1_Active_Promoter
MCRS1_HepG2_peaks_11279	chr19	10973729	10974059	331	*	Intron	CARM1	8292	2_Weak_Promoter
MCRS1_HepG2_peaks_1128	chr1	94136604	94136751	148	*	Intron	BCAR3	10246	7_Weak_Enhancer
MCRS1_HepG2_peaks_11280	chr19	10981257	10981774	518	*	Promoter	CARM1	671	1_Active_Promoter
MCRS1_HepG2_peaks_11281	chr19	10982585	10983322	738	*	Promoter	CARM1	365	1_Active_Promoter
MCRS1_HepG2_peaks_11282	chr19	11039094	11040230	1137	*	Promoter	C19orf52	251	1_Active_Promoter
MCRS1_HepG2_peaks_11283	chr19	11050348	11051078	731	*	Distal	C19orf52	7967	4_Strong_Enhancer
MCRS1_HepG2_peaks_11284	chr19	11070840	11072547	1708	*	Promoter	SMARCA4	14	1_Active_Promoter
MCRS1_HepG2_peaks_11285	chr19	11199696	11203451	3756	*	Promoter	LDLR	296	1_Active_Promoter
MCRS1_HepG2_peaks_11286	chr19	11239758	11241758	2001	*	Intron	LDLR	2533	5_Strong_Enhancer
MCRS1_HepG2_peaks_11287	chr19	11248666	11248893	228	*	Intron	LDLR	10554	2_Weak_Promoter
MCRS1_HepG2_peaks_11288	chr19	11249516	11249665	150	*	Intron	LDLR	11365	2_Weak_Promoter
MCRS1_HepG2_peaks_11289	chr19	11252440	11254153	1714	*	Intron	SPC24	13138	4_Strong_Enhancer
MCRS1_HepG2_peaks_1129	chr1	94146588	94147512	925	*	Promoter	BCAR3	122	1_Active_Promoter
MCRS1_HepG2_peaks_11290	chr19	11265898	11266441	544	*	Promoter	SPC24	265	1_Active_Promoter
MCRS1_HepG2_peaks_11291	chr19	11266955	11267107	153	*	Promoter	SPC24	545	2_Weak_Promoter
MCRS1_HepG2_peaks_11292	chr19	11308081	11308890	810	*	Promoter	KANK2	16	2_Weak_Promoter
MCRS1_HepG2_peaks_11293	chr19	11345834	11348240	2407	*	Promoter	DOCK6	133	4_Strong_Enhancer
MCRS1_HepG2_peaks_11294	chr19	11349803	11351132	1330	*	Promoter	C19orf80	103	1_Active_Promoter
MCRS1_HepG2_peaks_11295	chr19	11352172	11352668	497	*	Exon	C19orf80	1845	2_Weak_Promoter
MCRS1_HepG2_peaks_11296	chr19	11353797	11354590	794	*	Intron	C19orf80	3618	6_Weak_Enhancer
MCRS1_HepG2_peaks_11297	chr19	11372887	11373050	164	*	Promoter	DOCK6	157	2_Weak_Promoter
MCRS1_HepG2_peaks_11298	chr19	11374447	11374641	195	*	Distal	DOCK6	1385	11_Weak_Txn
MCRS1_HepG2_peaks_11299	chr19	11455280	11455515	236	*	Promoter	CCDC159	24	6_Weak_Enhancer
MCRS1_HepG2_peaks_113	chr1	2247883	2248187	305	*	Distal	RP4-713A8.1	10094	2_Weak_Promoter
MCRS1_HepG2_peaks_1130	chr1	94224291	94225033	743	*	Intron	RP11-488P3.1	16335	4_Strong_Enhancer
MCRS1_HepG2_peaks_11300	chr19	11457218	11457518	301	*	Promoter	CCDC159	109	1_Active_Promoter
MCRS1_HepG2_peaks_11301	chr19	11484898	11486260	1363	*	Promoter	CTD-2342J14.6	29	1_Active_Promoter
MCRS1_HepG2_peaks_11302	chr19	11491547	11492413	867	*	Promoter	EPOR	64	2_Weak_Promoter
MCRS1_HepG2_peaks_11303	chr19	11493698	11493992	295	*	Promoter	EPOR	282	2_Weak_Promoter
MCRS1_HepG2_peaks_11304	chr19	11494844	11495225	382	*	Promoter	EPOR	14	2_Weak_Promoter
MCRS1_HepG2_peaks_11305	chr19	11529388	11530144	757	*	Promoter	RGL3	180	2_Weak_Promoter
MCRS1_HepG2_peaks_11306	chr19	11545511	11547174	1664	*	Promoter	PRKCSH	95	2_Weak_Promoter
MCRS1_HepG2_peaks_11307	chr19	11565588	11565804	217	*	Intron	PRKCSH	5100	2_Weak_Promoter
MCRS1_HepG2_peaks_11308	chr19	11590244	11590572	329	*	Intron	ELAVL3	1029	3_Poised_Promoter
MCRS1_HepG2_peaks_11309	chr19	11593046	11593553	508	*	Intron	ELAVL3	1436	2_Weak_Promoter
MCRS1_HepG2_peaks_1131	chr1	94234381	94234624	244	*	Intron	RP11-488P3.1	6495	4_Strong_Enhancer
MCRS1_HepG2_peaks_11310	chr19	11616133	11617142	1010	*	Promoter	ZNF653	0	1_Active_Promoter
MCRS1_HepG2_peaks_11311	chr19	11639490	11640581	1092	*	Promoter	ECSIT	44	1_Active_Promoter
MCRS1_HepG2_peaks_11312	chr19	11646732	11646916	185	*	Distal	CNN1	2705	2_Weak_Promoter
MCRS1_HepG2_peaks_11313	chr19	11670674	11671055	382	*	Promoter	ZNF627	586	2_Weak_Promoter
MCRS1_HepG2_peaks_11314	chr19	11707851	11708903	1053	*	Promoter	ZNF627	77	1_Active_Promoter
MCRS1_HepG2_peaks_11315	chr19	11744707	11744869	163	*	Distal	CTC-499B15.5	5800	2_Weak_Promoter
MCRS1_HepG2_peaks_11316	chr19	11750629	11751196	568	*	Promoter	CTC-499B15.5	319	1_Active_Promoter
MCRS1_HepG2_peaks_11317	chr19	11805193	11806318	1126	*	Distal	ZNF833P	12392	1_Active_Promoter
MCRS1_HepG2_peaks_11318	chr19	11849439	11850254	816	*	Promoter	ZNF823	20	1_Active_Promoter
MCRS1_HepG2_peaks_11319	chr19	11877910	11878610	701	*	Promoter	ZNF441	351	1_Active_Promoter
MCRS1_HepG2_peaks_1132	chr1	94267474	94267621	148	*	Intron	RP11-488P3.1	26545	7_Weak_Enhancer
MCRS1_HepG2_peaks_11320	chr19	11887735	11887883	149	*	Intron	ZNF441	9900	4_Strong_Enhancer
MCRS1_HepG2_peaks_11321	chr19	11908590	11909889	1300	*	Promoter	ZNF491	103	1_Active_Promoter
MCRS1_HepG2_peaks_11322	chr19	11924774	11925444	671	*	Promoter	ZNF440	5	1_Active_Promoter
MCRS1_HepG2_peaks_11323	chr19	11959619	11959942	324	*	Promoter	ZNF439	95	1_Active_Promoter
MCRS1_HepG2_peaks_11324	chr19	11998167	11999182	1016	*	Promoter	ZNF69	2	1_Active_Promoter
MCRS1_HepG2_peaks_11325	chr19	12000456	12000607	152	*	Intron	ZNF69	1859	2_Weak_Promoter
MCRS1_HepG2_peaks_11326	chr19	12034738	12037043	2306	*	Promoter	CTD-2006C1.13	0	1_Active_Promoter
MCRS1_HepG2_peaks_11327	chr19	12146154	12146507	354	*	Promoter	ZNF433	151	1_Active_Promoter
MCRS1_HepG2_peaks_11328	chr19	12163229	12163901	673	*	Promoter	ZNF878	186	1_Active_Promoter
MCRS1_HepG2_peaks_11329	chr19	12175538	12176069	532	*	Promoter	ZNF844	176	1_Active_Promoter
MCRS1_HepG2_peaks_1133	chr1	94311181	94311418	238	*	Promoter	BCAR3	29	1_Active_Promoter
MCRS1_HepG2_peaks_11330	chr19	12250562	12251115	554	*	Promoter	ZNF20	289	1_Active_Promoter
MCRS1_HepG2_peaks_11331	chr19	12266754	12267833	1080	*	Promoter	ZNF625	233	1_Active_Promoter
MCRS1_HepG2_peaks_11332	chr19	12273958	12274504	547	*	Promoter	ZNF136	298	1_Active_Promoter
MCRS1_HepG2_peaks_11333	chr19	12404715	12405888	1174	*	Promoter	ZNF44	305	1_Active_Promoter
MCRS1_HepG2_peaks_11334	chr19	12440819	12441242	424	*	Intron	ZNF563	3273	4_Strong_Enhancer
MCRS1_HepG2_peaks_11335	chr19	12442066	12442702	637	*	Intron	ZNF563	1919	4_Strong_Enhancer
MCRS1_HepG2_peaks_11336	chr19	12443247	12444489	1243	*	Promoter	ZNF563	435	1_Active_Promoter
MCRS1_HepG2_peaks_11337	chr19	12475858	12477007	1150	*	Promoter	ZNF442	12	1_Active_Promoter
MCRS1_HepG2_peaks_11338	chr19	12511251	12512716	1466	*	Promoter	ZNF799	96	1_Active_Promoter
MCRS1_HepG2_peaks_11339	chr19	12551121	12552482	1362	*	Promoter	ZNF443	31	1_Active_Promoter
MCRS1_HepG2_peaks_1134	chr1	94311958	94313834	1877	*	Promoter	RP4-561L24.3	164	1_Active_Promoter
MCRS1_HepG2_peaks_11340	chr19	12595170	12596191	1022	*	Promoter	ZNF709	35	1_Active_Promoter
MCRS1_HepG2_peaks_11341	chr19	12606278	12606876	599	*	Intron	CTD-3105H18.8	6909	1_Active_Promoter
MCRS1_HepG2_peaks_11342	chr19	12661653	12664048	2396	*	Promoter	ZNF564	492	1_Active_Promoter
MCRS1_HepG2_peaks_11343	chr19	12721198	12722297	1100	*	Promoter	ZNF791	11	1_Active_Promoter
MCRS1_HepG2_peaks_11344	chr19	12732388	12732677	290	*	Intron	AC010422.1	8013	1_Active_Promoter
MCRS1_HepG2_peaks_11345	chr19	12777361	12777534	174	*	Promoter	MAN2B1	47	1_Active_Promoter
MCRS1_HepG2_peaks_11346	chr19	12779923	12780965	1043	*	Promoter	WDR83	75	1_Active_Promoter
MCRS1_HepG2_peaks_11347	chr19	12787063	12787240	178	*	Promoter	DHPS	263	9_Txn_Transition
MCRS1_HepG2_peaks_11348	chr19	12792329	12793346	1018	*	Promoter	DHPS	119	1_Active_Promoter
MCRS1_HepG2_peaks_11349	chr19	12806971	12807883	913	*	Promoter	FBXW9	3	1_Active_Promoter
MCRS1_HepG2_peaks_1135	chr1	94344123	94345015	893	*	Promoter	DNTTIP2	140	1_Active_Promoter
MCRS1_HepG2_peaks_11350	chr19	12823070	12823220	151	*	Intron	TNPO2	2932	9_Txn_Transition
MCRS1_HepG2_peaks_11351	chr19	12831530	12835151	3622	*	Promoter	TNPO2	0	1_Active_Promoter
MCRS1_HepG2_peaks_11352	chr19	12844699	12846211	1513	*	Promoter	C19orf43	13	1_Active_Promoter
MCRS1_HepG2_peaks_11353	chr19	12847265	12849055	1791	*	Promoter	ASNA1	86	1_Active_Promoter
MCRS1_HepG2_peaks_11354	chr19	12868326	12868894	569	*	Exon	BEST2	1935	2_Weak_Promoter
MCRS1_HepG2_peaks_11355	chr19	12886152	12886670	519	*	Promoter	HOOK2	20	1_Active_Promoter
MCRS1_HepG2_peaks_11356	chr19	12888721	12890195	1475	*	Promoter	HOOK2	185	2_Weak_Promoter
MCRS1_HepG2_peaks_11357	chr19	12893287	12893688	402	*	Intron	CTD-2659N19.9	2425	2_Weak_Promoter
MCRS1_HepG2_peaks_11358	chr19	12899484	12901335	1852	*	Intron	JUNB	1898	1_Active_Promoter
MCRS1_HepG2_peaks_11359	chr19	12901987	12905022	3036	*	Promoter	HOOK2	106	1_Active_Promoter
MCRS1_HepG2_peaks_1136	chr1	94374371	94375557	1187	*	Promoter	GCLM	0	1_Active_Promoter
MCRS1_HepG2_peaks_11360	chr19	12911625	12913124	1500	*	Promoter	PRDX2	224	1_Active_Promoter
MCRS1_HepG2_peaks_11361	chr19	12917087	12917798	712	*	Promoter	RNASEH2A	34	1_Active_Promoter
MCRS1_HepG2_peaks_11362	chr19	12943435	12943827	393	*	Exon	MAST1	1131	3_Poised_Promoter
MCRS1_HepG2_peaks_11363	chr19	12946350	12946576	227	*	Promoter	RTBDN	219	2_Weak_Promoter
MCRS1_HepG2_peaks_11364	chr19	12947303	12947465	163	*	Intron	RTBDN	1140	6_Weak_Enhancer
MCRS1_HepG2_peaks_11365	chr19	12949053	12949412	360	*	Promoter	MAST1	52	2_Weak_Promoter
MCRS1_HepG2_peaks_11366	chr19	12958414	12958753	340	*	Promoter	MAST1	47	2_Weak_Promoter
MCRS1_HepG2_peaks_11367	chr19	12992380	12992527	148	*	Promoter	DNASE2	169	2_Weak_Promoter
MCRS1_HepG2_peaks_11368	chr19	12996502	12996858	357	*	Exon	KLF1	1312	2_Weak_Promoter
MCRS1_HepG2_peaks_11369	chr19	13002027	13002665	639	*	Promoter	GCDH	261	1_Active_Promoter
MCRS1_HepG2_peaks_1137	chr1	94445630	94446063	434	*	Distal	ABCA4	27459	4_Strong_Enhancer
MCRS1_HepG2_peaks_11370	chr19	13044310	13045061	752	*	Promoter	FARSA	154	1_Active_Promoter
MCRS1_HepG2_peaks_11371	chr19	13048832	13050496	1665	*	Promoter	CALR	203	1_Active_Promoter
MCRS1_HepG2_peaks_11372	chr19	13056366	13057783	1418	*	Promoter	RAD23A	253	1_Active_Promoter
MCRS1_HepG2_peaks_11373	chr19	13067510	13068564	1055	*	Promoter	GADD45GIP1	10	1_Active_Promoter
MCRS1_HepG2_peaks_11374	chr19	13076009	13076557	549	*	Promoter	DAND5	308	2_Weak_Promoter
MCRS1_HepG2_peaks_11375	chr19	13088406	13088805	400	*	Distal	DAND5	8307	8_Insulator
MCRS1_HepG2_peaks_11376	chr19	13095502	13095798	297	*	Distal	NFIX	10769	2_Weak_Promoter
MCRS1_HepG2_peaks_11377	chr19	13096382	13097058	677	*	Distal	NFIX	9699	4_Strong_Enhancer
MCRS1_HepG2_peaks_11378	chr19	13106847	13107843	997	*	Promoter	NFIX	691	1_Active_Promoter
MCRS1_HepG2_peaks_11379	chr19	13124268	13124448	181	*	Promoter	CTC-239J10.1	964	5_Strong_Enhancer
MCRS1_HepG2_peaks_1138	chr1	94509898	94510110	213	*	Intron	ABCA4	16988	2_Weak_Promoter
MCRS1_HepG2_peaks_11380	chr19	13133541	13134413	873	*	Promoter	NFIX	825	1_Active_Promoter
MCRS1_HepG2_peaks_11381	chr19	13137072	13137331	260	*	Intron	NFIX	1446	4_Strong_Enhancer
MCRS1_HepG2_peaks_11382	chr19	13162599	13162864	266	*	Intron	NFIX	18083	2_Weak_Promoter
MCRS1_HepG2_peaks_11383	chr19	13164581	13164929	349	*	Intron	NFIX	16059	4_Strong_Enhancer
MCRS1_HepG2_peaks_11384	chr19	13166436	13166592	157	*	Intron	NFIX	14300	4_Strong_Enhancer
MCRS1_HepG2_peaks_11385	chr19	13170851	13172497	1647	*	Intron	NFIX	9140	1_Active_Promoter
MCRS1_HepG2_peaks_11386	chr19	13207260	13207704	445	*	Exon	LYL1	6053	6_Weak_Enhancer
MCRS1_HepG2_peaks_11387	chr19	13213204	13214004	801	*	Promoter	LYL1	64	1_Active_Promoter
MCRS1_HepG2_peaks_11388	chr19	13226246	13228165	1920	*	Promoter	TRMT1	228	1_Active_Promoter
MCRS1_HepG2_peaks_11389	chr19	13228796	13229063	268	*	Promoter	NACC1	10	6_Weak_Enhancer
MCRS1_HepG2_peaks_1139	chr1	94511331	94511486	156	*	Intron	ABCA4	15584	2_Weak_Promoter
MCRS1_HepG2_peaks_11390	chr19	13239358	13239743	386	*	Intron	AC005546.2	2832	4_Strong_Enhancer
MCRS1_HepG2_peaks_11391	chr19	13259747	13267078	7332	*	Promoter	IER2	621	1_Active_Promoter
MCRS1_HepG2_peaks_11392	chr19	13273341	13275735	2395	*	Distal	RPL12P42	4934	1_Active_Promoter
MCRS1_HepG2_peaks_11393	chr19	13278180	13278755	576	*	Distal	RPL12P42	8863	1_Active_Promoter
MCRS1_HepG2_peaks_11394	chr19	13301652	13302052	401	*	Distal	RPL12P42	32248	1_Active_Promoter
MCRS1_HepG2_peaks_11395	chr19	13842191	13842913	723	*	Promoter	CCDC130	19	1_Active_Promoter
MCRS1_HepG2_peaks_11396	chr19	13858571	13859046	476	*	Promoter	CCDC130	95	2_Weak_Promoter
MCRS1_HepG2_peaks_11397	chr19	13874991	13876345	1355	*	Promoter	MRI1	271	2_Weak_Promoter
MCRS1_HepG2_peaks_11398	chr19	13885295	13885483	189	*	Promoter	C19orf53	6	1_Active_Promoter
MCRS1_HepG2_peaks_11399	chr19	13905393	13905939	547	*	Promoter	ZSWIM4	605	1_Active_Promoter
MCRS1_HepG2_peaks_114	chr1	2322418	2323450	1033	*	Promoter	MORN1	173	1_Active_Promoter
MCRS1_HepG2_peaks_1140	chr1	94534474	94534671	198	*	Intron	ABCA4	5765	4_Strong_Enhancer
MCRS1_HepG2_peaks_11400	chr19	13944282	13944836	555	*	Distal	CTD-3252C9.4	2541	1_Active_Promoter
MCRS1_HepG2_peaks_11401	chr19	13953119	13954294	1176	*	Distal	MIR23A	6231	1_Active_Promoter
MCRS1_HepG2_peaks_11402	chr19	13956941	13958851	1911	*	Distal	MIR23A	10421	4_Strong_Enhancer
MCRS1_HepG2_peaks_11403	chr19	13961143	13962407	1265	*	Distal	NANOS3	11099	1_Active_Promoter
MCRS1_HepG2_peaks_11404	chr19	13972617	13972892	276	*	Promoter	NANOS3	120	1_Active_Promoter
MCRS1_HepG2_peaks_11405	chr19	13976577	13976865	289	*	Promoter	NANOS3	488	2_Weak_Promoter
MCRS1_HepG2_peaks_11406	chr19	13992510	13992828	319	*	Distal	C19orf57	1741	2_Weak_Promoter
MCRS1_HepG2_peaks_11407	chr19	14010414	14010703	290	*	Intron	C19orf57	5144	5_Strong_Enhancer
MCRS1_HepG2_peaks_11408	chr19	14016853	14017795	943	*	Promoter	C19orf57	57	1_Active_Promoter
MCRS1_HepG2_peaks_11409	chr19	14063303	14063906	604	*	Promoter	DCAF15	274	2_Weak_Promoter
MCRS1_HepG2_peaks_1141	chr1	94702546	94703516	971	*	Promoter	ARHGAP29	87	1_Active_Promoter
MCRS1_HepG2_peaks_11410	chr19	14116212	14118732	2521	*	Promoter	CTB-55O6.13	236	1_Active_Promoter
MCRS1_HepG2_peaks_11411	chr19	14142393	14143173	781	*	Promoter	IL27RA	221	2_Weak_Promoter
MCRS1_HepG2_peaks_11412	chr19	14170002	14171021	1020	*	Promoter	PALM3	538	4_Strong_Enhancer
MCRS1_HepG2_peaks_11413	chr19	14171936	14172702	767	*	Distal	PALM3	2346	4_Strong_Enhancer
MCRS1_HepG2_peaks_11414	chr19	14182421	14186004	3584	*	Promoter	CTB-55O6.8	179	1_Active_Promoter
MCRS1_HepG2_peaks_11415	chr19	14191646	14192966	1321	*	Distal	C19orf67	4265	1_Active_Promoter
MCRS1_HepG2_peaks_11416	chr19	14196477	14196680	204	*	Promoter	C19orf67	2	2_Weak_Promoter
MCRS1_HepG2_peaks_11417	chr19	14201066	14202713	1648	*	Promoter	SAMD1	39	1_Active_Promoter
MCRS1_HepG2_peaks_11418	chr19	14229148	14229636	489	*	Promoter	PRKACA	494	4_Strong_Enhancer
MCRS1_HepG2_peaks_11419	chr19	14247067	14248806	1740	*	Promoter	CTB-55O6.12	52	1_Active_Promoter
MCRS1_HepG2_peaks_1142	chr1	94712682	94713586	905	*	Promoter	RP11-148B18.1	285	1_Active_Promoter
MCRS1_HepG2_peaks_11420	chr19	14317624	14318607	984	*	Distal	ADGRL1	1114	1_Active_Promoter
MCRS1_HepG2_peaks_11421	chr19	14328039	14328218	180	*	Distal	RN7SL231P	4262	2_Weak_Promoter
MCRS1_HepG2_peaks_11422	chr19	14528627	14530921	2295	*	Promoter	DDX39A	97	1_Active_Promoter
MCRS1_HepG2_peaks_11423	chr19	14543812	14545602	1791	*	Promoter	PKN1	400	2_Weak_Promoter
MCRS1_HepG2_peaks_11424	chr19	14607092	14608570	1479	*	Promoter	GIPC1	868	4_Strong_Enhancer
MCRS1_HepG2_peaks_11425	chr19	14624281	14624896	616	*	Distal	TECR	3306	4_Strong_Enhancer
MCRS1_HepG2_peaks_11426	chr19	14626405	14631268	4864	*	Promoter	DNAJB1	189	1_Active_Promoter
MCRS1_HepG2_peaks_11427	chr19	14639777	14640869	1093	*	Promoter	MIR639	29	2_Weak_Promoter
MCRS1_HepG2_peaks_11428	chr19	14665056	14665455	400	*	Intron	TECR	7521	1_Active_Promoter
MCRS1_HepG2_peaks_11429	chr19	14682493	14683163	671	*	Promoter	NDUFB7	43	1_Active_Promoter
MCRS1_HepG2_peaks_1143	chr1	94775736	94776673	938	*	Intron	GAPDHP29	8608	4_Strong_Enhancer
MCRS1_HepG2_peaks_11430	chr19	14800653	14801257	605	*	Promoter	ZNF333	35	1_Active_Promoter
MCRS1_HepG2_peaks_11431	chr19	15218584	15218888	305	*	Promoter	SYDE1	518	1_Active_Promoter
MCRS1_HepG2_peaks_11432	chr19	15235433	15236581	1149	*	Promoter	ILVBL	99	1_Active_Promoter
MCRS1_HepG2_peaks_11433	chr19	15310896	15311077	182	*	Promoter	NOTCH3	724	3_Poised_Promoter
MCRS1_HepG2_peaks_11434	chr19	15407902	15408290	389	*	Intron	BRD4	16832	4_Strong_Enhancer
MCRS1_HepG2_peaks_11435	chr19	15442075	15442643	569	*	Promoter	BRD4	355	1_Active_Promoter
MCRS1_HepG2_peaks_11436	chr19	15489236	15491324	2089	*	Promoter	AC005785.2	155	1_Active_Promoter
MCRS1_HepG2_peaks_11437	chr19	15529156	15530237	1082	*	Promoter	AKAP8L	80	1_Active_Promoter
MCRS1_HepG2_peaks_11438	chr19	15542892	15544054	1163	*	Promoter	WIZ	103	1_Active_Promoter
MCRS1_HepG2_peaks_11439	chr19	15560013	15560177	165	*	Promoter	MIR1470	261	2_Weak_Promoter
MCRS1_HepG2_peaks_1144	chr1	94883375	94884571	1197	*	Promoter	ABCD3	35	1_Active_Promoter
MCRS1_HepG2_peaks_11440	chr19	15560804	15561099	296	*	Promoter	WIZ	187	2_Weak_Promoter
MCRS1_HepG2_peaks_11441	chr19	15661903	15662164	262	*	Intron	CYP4F23P	12849	2_Weak_Promoter
MCRS1_HepG2_peaks_11442	chr19	15742627	15742809	183	*	Intron	CYP4F8	3557	8_Insulator
MCRS1_HepG2_peaks_11443	chr19	15750803	15750951	149	*	Promoter	CYP4F3	827	2_Weak_Promoter
MCRS1_HepG2_peaks_11444	chr19	15751706	15752257	552	*	Promoter	CYP4F3	120	1_Active_Promoter
MCRS1_HepG2_peaks_11445	chr19	15783120	15784482	1363	*	Promoter	CYP4F12	24	4_Strong_Enhancer
MCRS1_HepG2_peaks_11446	chr19	15947277	15948305	1029	*	Distal	AC004510.3	1126	1_Active_Promoter
MCRS1_HepG2_peaks_11447	chr19	16044676	16045656	981	*	Promoter	CYP4F11	51	1_Active_Promoter
MCRS1_HepG2_peaks_11448	chr19	16182744	16183040	297	*	Intron	TPM4	3601	4_Strong_Enhancer
MCRS1_HepG2_peaks_11449	chr19	16186348	16188850	2503	*	Promoter	TPM4	229	1_Active_Promoter
MCRS1_HepG2_peaks_1145	chr1	94885517	94885775	259	*	Intron	ABCD3	1257	1_Active_Promoter
MCRS1_HepG2_peaks_11450	chr19	16198775	16200540	1766	*	Promoter	TPM4	206	4_Strong_Enhancer
MCRS1_HepG2_peaks_11451	chr19	16204217	16204426	210	*	Promoter	TPM4	58	5_Strong_Enhancer
MCRS1_HepG2_peaks_11452	chr19	16221913	16223240	1328	*	Promoter	RAB8A	123	2_Weak_Promoter
MCRS1_HepG2_peaks_11453	chr19	16295618	16296661	1044	*	Promoter	FAM32A	49	2_Weak_Promoter
MCRS1_HepG2_peaks_11454	chr19	16308350	16309287	938	*	Promoter	AP1M1	34	1_Active_Promoter
MCRS1_HepG2_peaks_11455	chr19	16310444	16311415	972	*	Intron	AP1M1	1959	4_Strong_Enhancer
MCRS1_HepG2_peaks_11456	chr19	16435460	16435671	212	*	Promoter	KLF2	60	2_Weak_Promoter
MCRS1_HepG2_peaks_11457	chr19	16582622	16583168	547	*	Promoter	EPS15L1	0	6_Weak_Enhancer
MCRS1_HepG2_peaks_11458	chr19	16603259	16603410	152	*	Intron	CALR3	3593	5_Strong_Enhancer
MCRS1_HepG2_peaks_11459	chr19	16603916	16604753	838	*	Intron	CALR3	2593	4_Strong_Enhancer
MCRS1_HepG2_peaks_1146	chr1	94892117	94892278	162	*	Intron	ABCD3	7808	4_Strong_Enhancer
MCRS1_HepG2_peaks_11460	chr19	16606654	16606977	324	*	Promoter	CALR3	112	4_Strong_Enhancer
MCRS1_HepG2_peaks_11461	chr19	16652258	16653852	1595	*	Promoter	CHERP	33	1_Active_Promoter
MCRS1_HepG2_peaks_11462	chr19	16682477	16684405	1929	*	Promoter	CTD-3222D19.8	4	1_Active_Promoter
MCRS1_HepG2_peaks_11463	chr19	16738493	16740033	1541	*	Promoter	MED26	244	1_Active_Promoter
MCRS1_HepG2_peaks_11464	chr19	16770743	16771527	785	*	Promoter	SMIM7	115	1_Active_Promoter
MCRS1_HepG2_peaks_11465	chr19	16939934	16940716	783	*	Promoter	SIN3B	105	1_Active_Promoter
MCRS1_HepG2_peaks_11466	chr19	16997275	16997422	148	*	Distal	F2RL3	2320	2_Weak_Promoter
MCRS1_HepG2_peaks_11467	chr19	17185857	17186392	536	*	Promoter	HAUS8	105	1_Active_Promoter
MCRS1_HepG2_peaks_11468	chr19	17191204	17191416	213	*	Intron	MYO9B	4712	4_Strong_Enhancer
MCRS1_HepG2_peaks_11469	chr19	17311366	17311951	586	*	Intron	MYO9B	1277	4_Strong_Enhancer
MCRS1_HepG2_peaks_1147	chr1	95006923	95007941	1019	*	Promoter	F3	74	2_Weak_Promoter
MCRS1_HepG2_peaks_11470	chr19	17325548	17326586	1039	*	Promoter	USE1	85	1_Active_Promoter
MCRS1_HepG2_peaks_11471	chr19	17336903	17337959	1057	*	Promoter	OCEL1	5	1_Active_Promoter
MCRS1_HepG2_peaks_11472	chr19	17350710	17351701	992	*	Intron	NR2F6	4105	4_Strong_Enhancer
MCRS1_HepG2_peaks_11473	chr19	17352207	17352412	206	*	Intron	NR2F6	3001	4_Strong_Enhancer
MCRS1_HepG2_peaks_11474	chr19	17353299	17356236	2938	*	Promoter	NR2F6	543	1_Active_Promoter
MCRS1_HepG2_peaks_11475	chr19	17356842	17359470	2629	*	Intron	NR2F6	1405	4_Strong_Enhancer
MCRS1_HepG2_peaks_11476	chr19	17375215	17375401	187	*	Promoter	USHBP1	212	2_Weak_Promoter
MCRS1_HepG2_peaks_11477	chr19	17378196	17378626	431	*	Promoter	BABAM1	98	1_Active_Promoter
MCRS1_HepG2_peaks_11478	chr19	17393282	17393527	246	*	Promoter	USHBP1	188	2_Weak_Promoter
MCRS1_HepG2_peaks_11479	chr19	17413540	17414662	1123	*	Promoter	ABHD8	130	1_Active_Promoter
MCRS1_HepG2_peaks_1148	chr1	95045706	95045867	162	*	Distal	RP11-86H7.6	12064	2_Weak_Promoter
MCRS1_HepG2_peaks_11480	chr19	17416145	17417304	1160	*	Promoter	MRPL34	41	1_Active_Promoter
MCRS1_HepG2_peaks_11481	chr19	17420314	17420984	671	*	Promoter	DDA1	264	1_Active_Promoter
MCRS1_HepG2_peaks_11482	chr19	17444979	17445718	740	*	Promoter	ANO8	187	1_Active_Promoter
MCRS1_HepG2_peaks_11483	chr19	17447486	17448910	1425	*	Promoter	GTPBP3	125	1_Active_Promoter
MCRS1_HepG2_peaks_11484	chr19	17451359	17451768	410	*	Promoter	GTPBP3	189	2_Weak_Promoter
MCRS1_HepG2_peaks_11485	chr19	17490189	17490361	173	*	Distal	PLVAP	2114	2_Weak_Promoter
MCRS1_HepG2_peaks_11486	chr19	17501394	17502384	991	*	Distal	CTD-2521M24.5	1201	2_Weak_Promoter
MCRS1_HepG2_peaks_11487	chr19	17515786	17517644	1859	*	Promoter	BISPR	80	1_Active_Promoter
MCRS1_HepG2_peaks_11488	chr19	17518570	17518777	208	*	Intron	MVB12A	1717	1_Active_Promoter
MCRS1_HepG2_peaks_11489	chr19	17530060	17531369	1310	*	Promoter	CTD-2521M24.8	129	1_Active_Promoter
MCRS1_HepG2_peaks_1149	chr1	95285423	95286314	892	*	Promoter	LINC01057	0	1_Active_Promoter
MCRS1_HepG2_peaks_11490	chr19	17559347	17559734	388	*	Promoter	TMEM221	162	2_Weak_Promoter
MCRS1_HepG2_peaks_11491	chr19	17564074	17564318	245	*	Promoter	CTD-2521M24.11	416	7_Weak_Enhancer
MCRS1_HepG2_peaks_11492	chr19	17580147	17580606	460	*	Promoter	SLC27A1	796	1_Active_Promoter
MCRS1_HepG2_peaks_11493	chr19	17581220	17581494	275	*	Promoter	SLC27A1	8	2_Weak_Promoter
MCRS1_HepG2_peaks_11494	chr19	17586064	17586813	750	*	Intron	SLC27A1	5089	4_Strong_Enhancer
MCRS1_HepG2_peaks_11495	chr19	17609286	17609512	227	*	Exon	SLC27A1	1277	4_Strong_Enhancer
MCRS1_HepG2_peaks_11496	chr19	17619200	17620151	952	*	Intron	CTD-3131K8.2	1981	4_Strong_Enhancer
MCRS1_HepG2_peaks_11497	chr19	17621530	17623123	1594	*	Promoter	CTD-3131K8.2	47	1_Active_Promoter
MCRS1_HepG2_peaks_11498	chr19	17626262	17626442	181	*	Promoter	PGLS	196	7_Weak_Enhancer
MCRS1_HepG2_peaks_11499	chr19	17666485	17667232	748	*	Promoter	COLGALT1	453	1_Active_Promoter
MCRS1_HepG2_peaks_115	chr1	2324272	2324448	177	*	Promoter	RER1	250	1_Active_Promoter
MCRS1_HepG2_peaks_1150	chr1	95391561	95393487	1927	*	Promoter	CNN3	252	1_Active_Promoter
MCRS1_HepG2_peaks_11500	chr19	17716933	17717462	530	*	Intron	UNC13A	5769	1_Active_Promoter
MCRS1_HepG2_peaks_11501	chr19	17859940	17860087	148	*	Intron	FCHO1	1434	6_Weak_Enhancer
MCRS1_HepG2_peaks_11502	chr19	17875914	17876580	667	*	Intron	FCHO1	2733	5_Strong_Enhancer
MCRS1_HepG2_peaks_11503	chr19	17877187	17877551	365	*	Intron	FCHO1	3855	2_Weak_Promoter
MCRS1_HepG2_peaks_11504	chr19	17905585	17905890	306	*	Promoter	B3GNT3	98	2_Weak_Promoter
MCRS1_HepG2_peaks_11505	chr19	17958316	17959070	755	*	Promoter	JAK3	104	1_Active_Promoter
MCRS1_HepG2_peaks_11506	chr19	17970639	17972620	1982	*	Promoter	RPL18A	55	1_Active_Promoter
MCRS1_HepG2_peaks_11507	chr19	17974445	17974622	178	*	Exon	SNORA68	1134	9_Txn_Transition
MCRS1_HepG2_peaks_11508	chr19	17981089	17981370	282	*	Distal	AC005796.2	1282	8_Insulator
MCRS1_HepG2_peaks_11509	chr19	18043221	18044009	789	*	Promoter	CCDC124	207	1_Active_Promoter
MCRS1_HepG2_peaks_1151	chr1	95428187	95428514	328	*	Intron	RP4-639F20.1	1467	1_Active_Promoter
MCRS1_HepG2_peaks_11510	chr19	18058680	18059214	535	*	Distal	KCNN1	3152	6_Weak_Enhancer
MCRS1_HepG2_peaks_11511	chr19	18111726	18112643	918	*	Promoter	ARRDC2	241	2_Weak_Promoter
MCRS1_HepG2_peaks_11512	chr19	18124264	18124876	613	*	Exon	CTB-52I2.7	3878	4_Strong_Enhancer
MCRS1_HepG2_peaks_11513	chr19	18132486	18133037	552	*	Promoter	CTB-52I2.4	448	1_Active_Promoter
MCRS1_HepG2_peaks_11514	chr19	18140939	18141119	181	*	Promoter	CTB-52I2.4	406	6_Weak_Enhancer
MCRS1_HepG2_peaks_11515	chr19	18208214	18208576	363	*	Promoter	MAST3	205	6_Weak_Enhancer
MCRS1_HepG2_peaks_11516	chr19	18215130	18215301	172	*	Intron	IL12RB1	5459	2_Weak_Promoter
MCRS1_HepG2_peaks_11517	chr19	18220058	18221164	1107	*	Promoter	MAST3	366	1_Active_Promoter
MCRS1_HepG2_peaks_11518	chr19	18223739	18223902	164	*	Intron	MAST3	2838	8_Insulator
MCRS1_HepG2_peaks_11519	chr19	18228589	18229228	640	*	Intron	MAST3	5298	6_Weak_Enhancer
MCRS1_HepG2_peaks_1152	chr1	95479883	95480073	191	*	Intron	ALG14	12778	4_Strong_Enhancer
MCRS1_HepG2_peaks_11520	chr19	18246458	18247618	1161	*	Intron	MAST3	1124	4_Strong_Enhancer
MCRS1_HepG2_peaks_11521	chr19	18262893	18263198	306	*	Promoter	AC007192.6	542	1_Active_Promoter
MCRS1_HepG2_peaks_11522	chr19	18263921	18265643	1723	*	Promoter	AC007192.4	812	1_Active_Promoter
MCRS1_HepG2_peaks_11523	chr19	18267874	18268025	152	*	Intron	PIK3R2	1257	4_Strong_Enhancer
MCRS1_HepG2_peaks_11524	chr19	18271199	18272238	1040	*	Promoter	PIK3R2	39	6_Weak_Enhancer
MCRS1_HepG2_peaks_11525	chr19	18284677	18285461	785	*	Promoter	IFI30	88	1_Active_Promoter
MCRS1_HepG2_peaks_11526	chr19	18303067	18303370	304	*	Promoter	MPV17L2	771	1_Active_Promoter
MCRS1_HepG2_peaks_11527	chr19	18304058	18304761	704	*	Promoter	MPV17L2	347	1_Active_Promoter
MCRS1_HepG2_peaks_11528	chr19	18313931	18316065	2135	*	Promoter	RAB3A	112	1_Active_Promoter
MCRS1_HepG2_peaks_11529	chr19	18333094	18333285	192	*	Intron	PDE4C	1145	2_Weak_Promoter
MCRS1_HepG2_peaks_1153	chr1	95538287	95538465	179	*	Promoter	ALG14	51	1_Active_Promoter
MCRS1_HepG2_peaks_11530	chr19	18334750	18337371	2622	*	Promoter	PDE4C	533	2_Weak_Promoter
MCRS1_HepG2_peaks_11531	chr19	18344194	18344628	435	*	Promoter	PDE4C	67	6_Weak_Enhancer
MCRS1_HepG2_peaks_11532	chr19	18384836	18386711	1876	*	Promoter	KIAA1683	452	4_Strong_Enhancer
MCRS1_HepG2_peaks_11533	chr19	18388328	18388654	327	*	Distal	KIAA1683	3170	9_Txn_Transition
MCRS1_HepG2_peaks_11534	chr19	18389407	18392286	2880	*	Promoter	JUND	890	1_Active_Promoter
MCRS1_HepG2_peaks_11535	chr19	18392787	18393648	862	*	Promoter	MIR3188	328	1_Active_Promoter
MCRS1_HepG2_peaks_11536	chr19	18403125	18403572	448	*	Distal	RPL39P38	7041	1_Active_Promoter
MCRS1_HepG2_peaks_11537	chr19	18413995	18414383	389	*	Distal	LSM4	12877	1_Active_Promoter
MCRS1_HepG2_peaks_11538	chr19	18414985	18416448	1464	*	Distal	LSM4	11350	1_Active_Promoter
MCRS1_HepG2_peaks_11539	chr19	18419239	18419410	172	*	Intron	LSM4	7742	7_Weak_Enhancer
MCRS1_HepG2_peaks_1154	chr1	95582484	95583780	1297	*	Promoter	TMEM56	135	1_Active_Promoter
MCRS1_HepG2_peaks_11540	chr19	18428787	18431115	2329	*	Intron	LSM4	2880	4_Strong_Enhancer
MCRS1_HepG2_peaks_11541	chr19	18433352	18434399	1048	*	Promoter	LSM4	3	1_Active_Promoter
MCRS1_HepG2_peaks_11542	chr19	18439506	18439680	175	*	Distal	RN7SL513P	4490	1_Active_Promoter
MCRS1_HepG2_peaks_11543	chr19	18451099	18452519	1421	*	Promoter	PGPEP1	358	1_Active_Promoter
MCRS1_HepG2_peaks_11544	chr19	18475301	18475797	497	*	Exon	PGPEP1	7231	5_Strong_Enhancer
MCRS1_HepG2_peaks_11545	chr19	18484808	18485887	1080	*	Promoter	GDF15	191	5_Strong_Enhancer
MCRS1_HepG2_peaks_11546	chr19	18489844	18491658	1815	*	Intron	GDF15	2226	5_Strong_Enhancer
MCRS1_HepG2_peaks_11547	chr19	18492641	18494835	2195	*	Promoter	GDF15	756	1_Active_Promoter
MCRS1_HepG2_peaks_11548	chr19	18495942	18499824	3883	*	Promoter	GDF15	151	1_Active_Promoter
MCRS1_HepG2_peaks_11549	chr19	18512358	18512643	286	*	Distal	LRRC25	4071	6_Weak_Enhancer
MCRS1_HepG2_peaks_1155	chr1	95587595	95587910	316	*	Intron	RP11-57H12.2	2047	4_Strong_Enhancer
MCRS1_HepG2_peaks_11550	chr19	18527848	18529047	1200	*	Distal	SSBP4	1224	1_Active_Promoter
MCRS1_HepG2_peaks_11551	chr19	18529561	18531134	1574	*	Promoter	SSBP4	66	1_Active_Promoter
MCRS1_HepG2_peaks_11552	chr19	18547665	18548067	403	*	Promoter	ISYNA1	250	2_Weak_Promoter
MCRS1_HepG2_peaks_11553	chr19	18548772	18549736	965	*	Promoter	ISYNA1	141	1_Active_Promoter
MCRS1_HepG2_peaks_11554	chr19	18552053	18552584	532	*	Promoter	CTD-3137H5.1	87	6_Weak_Enhancer
MCRS1_HepG2_peaks_11555	chr19	18580148	18580516	369	*	Intron	ELL	6408	4_Strong_Enhancer
MCRS1_HepG2_peaks_11556	chr19	18586829	18587082	254	*	Promoter	ELL	210	4_Strong_Enhancer
MCRS1_HepG2_peaks_11557	chr19	18589487	18590121	635	*	Intron	ELL	3059	4_Strong_Enhancer
MCRS1_HepG2_peaks_11558	chr19	18626047	18626294	248	*	Intron	ELL	6704	4_Strong_Enhancer
MCRS1_HepG2_peaks_11559	chr19	18629721	18633917	4197	*	Intron	ELL	1055	1_Active_Promoter
MCRS1_HepG2_peaks_1156	chr1	95698870	95700221	1352	*	Promoter	RP11-57H12.3	5	1_Active_Promoter
MCRS1_HepG2_peaks_11560	chr19	18668267	18669135	869	*	Promoter	KXD1	0	1_Active_Promoter
MCRS1_HepG2_peaks_11561	chr19	18682044	18683169	1126	*	Promoter	UBA52	3	1_Active_Promoter
MCRS1_HepG2_peaks_11562	chr19	18698612	18701459	2848	*	Promoter	C19orf60	374	1_Active_Promoter
MCRS1_HepG2_peaks_11563	chr19	18714204	18717359	3156	*	Intron	CRLF1	1876	2_Weak_Promoter
MCRS1_HepG2_peaks_11564	chr19	18718321	18718610	290	*	Promoter	CRLF1	83	2_Weak_Promoter
MCRS1_HepG2_peaks_11565	chr19	18719663	18722913	3251	*	Intron	TMEM59L	2391	1_Active_Promoter
MCRS1_HepG2_peaks_11566	chr19	18747782	18748376	595	*	Promoter	KLHL26	210	1_Active_Promoter
MCRS1_HepG2_peaks_11567	chr19	18793768	18794643	876	*	Promoter	CRTC1	279	2_Weak_Promoter
MCRS1_HepG2_peaks_11568	chr19	18824240	18824653	414	*	Intron	CRTC1	21970	4_Strong_Enhancer
MCRS1_HepG2_peaks_11569	chr19	18842126	18842276	151	*	Intron	CRTC1	4215	4_Strong_Enhancer
MCRS1_HepG2_peaks_1157	chr1	97070071	97070387	317	*	Distal	NDUFS5P2	19944	6_Weak_Enhancer
MCRS1_HepG2_peaks_11570	chr19	18851978	18852732	755	*	Intron	CRTC1	1362	4_Strong_Enhancer
MCRS1_HepG2_peaks_11571	chr19	18873452	18873599	148	*	Intron	CRTC1	19803	2_Weak_Promoter
MCRS1_HepG2_peaks_11572	chr19	18906438	18906585	148	*	Distal	COMP	4386	6_Weak_Enhancer
MCRS1_HepG2_peaks_11573	chr19	18909644	18909853	210	*	Distal	COMP	7623	2_Weak_Promoter
MCRS1_HepG2_peaks_11574	chr19	18917471	18917720	250	*	Distal	COMP	15470	7_Weak_Enhancer
MCRS1_HepG2_peaks_11575	chr19	18942492	18943058	567	*	Promoter	UPF1	26	1_Active_Promoter
MCRS1_HepG2_peaks_11576	chr19	18944932	18945167	236	*	Intron	UPF1	1108	4_Strong_Enhancer
MCRS1_HepG2_peaks_11577	chr19	18950292	18951940	1649	*	Intron	UPF1	7175	4_Strong_Enhancer
MCRS1_HepG2_peaks_11578	chr19	18977464	18977852	389	*	Exon	UPF1	3914	10_Txn_Elongation
MCRS1_HepG2_peaks_11579	chr19	19005986	19006605	620	*	Promoter	GDF1	607	2_Weak_Promoter
MCRS1_HepG2_peaks_1158	chr1	97097183	97097889	707	*	Distal	NDUFS5P2	47251	5_Strong_Enhancer
MCRS1_HepG2_peaks_11580	chr19	19009661	19009902	242	*	Promoter	COPE	962	11_Weak_Txn
MCRS1_HepG2_peaks_11581	chr19	19029522	19030890	1369	*	Promoter	COPE	0	1_Active_Promoter
MCRS1_HepG2_peaks_11582	chr19	19050773	19051342	570	*	Promoter	HOMER3	53	2_Weak_Promoter
MCRS1_HepG2_peaks_11583	chr19	19072923	19073216	294	*	Distal	RN7SL70P	4000	2_Weak_Promoter
MCRS1_HepG2_peaks_11584	chr19	19080190	19080365	176	*	Distal	RN7SL70P	11208	6_Weak_Enhancer
MCRS1_HepG2_peaks_11585	chr19	19143864	19145624	1761	*	Promoter	ARMC6	21	1_Active_Promoter
MCRS1_HepG2_peaks_11586	chr19	19164859	19165049	191	*	Promoter	ARMC6	83	9_Txn_Transition
MCRS1_HepG2_peaks_11587	chr19	19173939	19175292	1354	*	Promoter	SLC25A42	190	1_Active_Promoter
MCRS1_HepG2_peaks_11588	chr19	19207532	19208588	1057	*	Intron	SLC25A42	1306	4_Strong_Enhancer
MCRS1_HepG2_peaks_11589	chr19	19209198	19210365	1168	*	Intron	SLC25A42	2806	4_Strong_Enhancer
MCRS1_HepG2_peaks_1159	chr1	97098688	97098898	211	*	Distal	RPL7P9	46380	5_Strong_Enhancer
MCRS1_HepG2_peaks_11590	chr19	19248772	19249236	465	*	Promoter	TMEM161A	249	1_Active_Promoter
MCRS1_HepG2_peaks_11591	chr19	19282890	19283219	330	*	Intron	MEF2B	1954	4_Strong_Enhancer
MCRS1_HepG2_peaks_11592	chr19	19302483	19304137	1655	*	Promoter	BORCS8	84	1_Active_Promoter
MCRS1_HepG2_peaks_11593	chr19	19314029	19314177	149	*	Promoter	NR2C2AP	49	1_Active_Promoter
MCRS1_HepG2_peaks_11594	chr19	19335754	19336049	296	*	Exon	NCAN	1748	2_Weak_Promoter
MCRS1_HepG2_peaks_11595	chr19	19383631	19384457	827	*	Promoter	TM6SF2	18	2_Weak_Promoter
MCRS1_HepG2_peaks_11596	chr19	19431083	19432224	1142	*	Promoter	SUGP1	0	1_Active_Promoter
MCRS1_HepG2_peaks_11597	chr19	19475670	19475856	187	*	Distal	MAU2	9809	1_Active_Promoter
MCRS1_HepG2_peaks_11598	chr19	19483569	19484327	759	*	Distal	GATAD2A	12684	2_Weak_Promoter
MCRS1_HepG2_peaks_11599	chr19	19495870	19497290	1421	*	Promoter	GATAD2A	52	2_Weak_Promoter
MCRS1_HepG2_peaks_116	chr1	2343133	2345505	2373	*	Promoter	PEX10	307	1_Active_Promoter
MCRS1_HepG2_peaks_1160	chr1	97186979	97188387	1409	*	Promoter	PTBP2	303	1_Active_Promoter
MCRS1_HepG2_peaks_11600	chr19	19516040	19517462	1423	*	Promoter	GATAD2A	102	2_Weak_Promoter
MCRS1_HepG2_peaks_11601	chr19	19626423	19627733	1311	*	Promoter	NDUFA13	6	1_Active_Promoter
MCRS1_HepG2_peaks_11602	chr19	19753952	19754762	811	*	Promoter	GMIP	10	2_Weak_Promoter
MCRS1_HepG2_peaks_11603	chr19	19773833	19775295	1463	*	Promoter	ATP13A1	60	1_Active_Promoter
MCRS1_HepG2_peaks_11604	chr19	19778445	19780208	1764	*	Promoter	ZNF101	276	1_Active_Promoter
MCRS1_HepG2_peaks_11605	chr19	19843498	19844241	744	*	Promoter	ZNF14	34	1_Active_Promoter
MCRS1_HepG2_peaks_11606	chr19	19887424	19887791	368	*	Promoter	CTC-559E9.6	23	1_Active_Promoter
MCRS1_HepG2_peaks_11607	chr19	19976686	19977641	956	*	Promoter	ZNF253	434	1_Active_Promoter
MCRS1_HepG2_peaks_11608	chr19	20150129	20150292	164	*	Promoter	ZNF682	37	1_Active_Promoter
MCRS1_HepG2_peaks_11609	chr19	20748071	20748620	550	*	Promoter	ZNF737	193	1_Active_Promoter
MCRS1_HepG2_peaks_1161	chr1	98386111	98386877	767	*	Promoter	DPYD	56	1_Active_Promoter
MCRS1_HepG2_peaks_11610	chr19	20847835	20848031	197	*	Distal	ZNF626	3529	1_Active_Promoter
MCRS1_HepG2_peaks_11611	chr19	20959077	20959573	497	*	Promoter	ZNF66	92	1_Active_Promoter
MCRS1_HepG2_peaks_11612	chr19	21106106	21106311	206	*	Promoter	ZNF85	0	1_Active_Promoter
MCRS1_HepG2_peaks_11613	chr19	21203128	21204158	1031	*	Promoter	ZNF430	118	1_Active_Promoter
MCRS1_HepG2_peaks_11614	chr19	21264778	21265552	775	*	Promoter	ZNF714	107	1_Active_Promoter
MCRS1_HepG2_peaks_11615	chr19	21324606	21325388	783	*	Promoter	ZNF431	115	1_Active_Promoter
MCRS1_HepG2_peaks_11616	chr19	21511638	21512204	567	*	Promoter	ZNF708	176	1_Active_Promoter
MCRS1_HepG2_peaks_11617	chr19	21541912	21542143	232	*	Promoter	ZNF738	193	1_Active_Promoter
MCRS1_HepG2_peaks_11618	chr19	21579949	21580382	434	*	Promoter	ZNF493	195	1_Active_Promoter
MCRS1_HepG2_peaks_11619	chr19	21688447	21688954	508	*	Promoter	ZNF429	197	1_Active_Promoter
MCRS1_HepG2_peaks_1162	chr1	99126833	99127921	1089	*	Promoter	SNX7	9	1_Active_Promoter
MCRS1_HepG2_peaks_11620	chr19	21787132	21787315	184	*	Distal	RP11-678G14.4	9791	2_Weak_Promoter
MCRS1_HepG2_peaks_11621	chr19	21949960	21950311	352	*	Promoter	ZNF100	162	1_Active_Promoter
MCRS1_HepG2_peaks_11622	chr19	22018543	22018936	394	*	Promoter	ZNF43	247	1_Active_Promoter
MCRS1_HepG2_peaks_11623	chr19	23432439	23433200	762	*	Promoter	ZNF724P	340	1_Active_Promoter
MCRS1_HepG2_peaks_11624	chr19	23456543	23456952	410	*	Promoter	RP11-15H20.6	248	1_Active_Promoter
MCRS1_HepG2_peaks_11625	chr19	23552162	23552339	178	*	Intron	ZNF91	10466	10_Txn_Elongation
MCRS1_HepG2_peaks_11626	chr19	23577384	23578269	886	*	Promoter	ZNF91	391	1_Active_Promoter
MCRS1_HepG2_peaks_11627	chr19	23869236	23870031	796	*	Promoter	ZNF675	306	1_Active_Promoter
MCRS1_HepG2_peaks_11628	chr19	24216284	24217147	864	*	Promoter	CTD-2017D11.1	462	1_Active_Promoter
MCRS1_HepG2_peaks_11629	chr19	28283969	28284881	913	*	Promoter	CTC-459F4.3	3	1_Active_Promoter
MCRS1_HepG2_peaks_1163	chr1	100054779	100055040	262	*	Intron	RP11-413P11.1	11639	5_Strong_Enhancer
MCRS1_HepG2_peaks_11630	chr19	29703494	29704014	521	*	Promoter	CTB-32O4.2	385	1_Active_Promoter
MCRS1_HepG2_peaks_11631	chr19	30096722	30097736	1015	*	Promoter	POP4	0	1_Active_Promoter
MCRS1_HepG2_peaks_11632	chr19	30156411	30156727	317	*	Promoter	PLEKHF1	159	1_Active_Promoter
MCRS1_HepG2_peaks_11633	chr19	30157356	30157680	325	*	Promoter	PLEKHF1	260	1_Active_Promoter
MCRS1_HepG2_peaks_11634	chr19	30199459	30199949	491	*	Promoter	C19orf12	155	1_Active_Promoter
MCRS1_HepG2_peaks_11635	chr19	30205814	30206902	1089	*	Promoter	C19orf12	3	1_Active_Promoter
MCRS1_HepG2_peaks_11636	chr19	30302010	30302526	517	*	Promoter	CCNE1	534	2_Weak_Promoter
MCRS1_HepG2_peaks_11637	chr19	30303463	30303713	251	*	Promoter	CCNE1	25	2_Weak_Promoter
MCRS1_HepG2_peaks_11638	chr19	30334144	30334455	312	*	Distal	CCNE1	21658	2_Weak_Promoter
MCRS1_HepG2_peaks_11639	chr19	30335389	30336554	1166	*	Distal	CCNE1	23330	2_Weak_Promoter
MCRS1_HepG2_peaks_1164	chr1	100224455	100224615	161	*	Intron	FRRS1	6811	1_Active_Promoter
MCRS1_HepG2_peaks_11640	chr19	30390608	30390761	154	*	Distal	CTD-2057D4.2	2089	13_Heterochrom/lo
MCRS1_HepG2_peaks_11641	chr19	30432989	30433913	925	*	Promoter	URI1	231	2_Weak_Promoter
MCRS1_HepG2_peaks_11642	chr19	32836188	32837371	1184	*	Promoter	ZNF507	152	1_Active_Promoter
MCRS1_HepG2_peaks_11643	chr19	32895965	32897209	1245	*	Promoter	DPY19L3	65	1_Active_Promoter
MCRS1_HepG2_peaks_11644	chr19	33071837	33072685	849	*	Promoter	PDCD5	96	1_Active_Promoter
MCRS1_HepG2_peaks_11645	chr19	33165580	33167318	1739	*	Promoter	RGS9BP	134	2_Weak_Promoter
MCRS1_HepG2_peaks_11646	chr19	33182557	33183704	1148	*	Promoter	NUDT19	261	1_Active_Promoter
MCRS1_HepG2_peaks_11647	chr19	33462480	33463601	1122	*	Promoter	FAAP24	72	2_Weak_Promoter
MCRS1_HepG2_peaks_11648	chr19	33517036	33517296	261	*	Intron	RHPN2	1008	4_Strong_Enhancer
MCRS1_HepG2_peaks_11649	chr19	33529582	33529861	280	*	Intron	RHPN2	11542	5_Strong_Enhancer
MCRS1_HepG2_peaks_1165	chr1	100315165	100316221	1057	*	Promoter	AGL	51	1_Active_Promoter
MCRS1_HepG2_peaks_11650	chr19	33531208	33531469	262	*	Intron	CTC-461H2.2	11080	5_Strong_Enhancer
MCRS1_HepG2_peaks_11651	chr19	33531973	33533314	1342	*	Intron	CTC-461H2.2	9775	4_Strong_Enhancer
MCRS1_HepG2_peaks_11652	chr19	33555362	33556273	912	*	Promoter	RHPN2	21	2_Weak_Promoter
MCRS1_HepG2_peaks_11653	chr19	33571726	33572610	885	*	Promoter	GPATCH1	361	1_Active_Promoter
MCRS1_HepG2_peaks_11654	chr19	33635013	33635528	516	*	Intron	WDR88	12268	2_Weak_Promoter
MCRS1_HepG2_peaks_11655	chr19	33667348	33668692	1345	*	Promoter	AC008738.2	40	2_Weak_Promoter
MCRS1_HepG2_peaks_11656	chr19	33685769	33686366	598	*	Promoter	LRP3	575	1_Active_Promoter
MCRS1_HepG2_peaks_11657	chr19	33688236	33688975	740	*	Promoter	LRP3	961	4_Strong_Enhancer
MCRS1_HepG2_peaks_11658	chr19	33731924	33732902	979	*	Distal	SLC7A10	15655	1_Active_Promoter
MCRS1_HepG2_peaks_11659	chr19	33737018	33737210	193	*	Distal	SLC7A10	20356	8_Insulator
MCRS1_HepG2_peaks_1166	chr1	100434924	100436148	1225	*	Promoter	SLC35A3	0	1_Active_Promoter
MCRS1_HepG2_peaks_11660	chr19	33739216	33739388	173	*	Distal	SLC7A10	22544	4_Strong_Enhancer
MCRS1_HepG2_peaks_11661	chr19	33740008	33740643	636	*	Distal	SLC7A10	23567	4_Strong_Enhancer
MCRS1_HepG2_peaks_11662	chr19	33766302	33767423	1122	*	Distal	CTD-2540B15.12	9780	4_Strong_Enhancer
MCRS1_HepG2_peaks_11663	chr19	33768826	33770725	1900	*	Distal	CTD-2540B15.12	6867	4_Strong_Enhancer
MCRS1_HepG2_peaks_11664	chr19	33776490	33776676	187	*	Promoter	CTD-2540B15.12	59	2_Weak_Promoter
MCRS1_HepG2_peaks_11665	chr19	33784419	33785124	706	*	Distal	CTD-2540B15.11	6066	4_Strong_Enhancer
MCRS1_HepG2_peaks_11666	chr19	33789438	33792467	3030	*	Promoter	CTD-2540B15.11	110	1_Active_Promoter
MCRS1_HepG2_peaks_11667	chr19	33793046	33794690	1645	*	Promoter	CEBPA-AS1	103	1_Active_Promoter
MCRS1_HepG2_peaks_11668	chr19	33864026	33865014	989	*	Promoter	CEBPG	282	1_Active_Promoter
MCRS1_HepG2_peaks_11669	chr19	33882808	33883468	661	*	Intron	PEPD	2913	5_Strong_Enhancer
MCRS1_HepG2_peaks_1167	chr1	100502546	100504538	1993	*	Promoter	HIAT1	108	1_Active_Promoter
MCRS1_HepG2_peaks_11670	chr19	33884689	33885342	654	*	Intron	PEPD	1036	4_Strong_Enhancer
MCRS1_HepG2_peaks_11671	chr19	33887624	33889173	1550	*	Intron	PEPD	2342	4_Strong_Enhancer
MCRS1_HepG2_peaks_11672	chr19	33890900	33891172	273	*	Intron	PEPD	4980	5_Strong_Enhancer
MCRS1_HepG2_peaks_11673	chr19	33893259	33895004	1746	*	Intron	PEPD	8075	4_Strong_Enhancer
MCRS1_HepG2_peaks_11674	chr19	34011843	34012912	1070	*	Promoter	PEPD	314	1_Active_Promoter
MCRS1_HepG2_peaks_11675	chr19	34269069	34269267	199	*	Distal	KCTD15	17667	8_Insulator
MCRS1_HepG2_peaks_11676	chr19	34286213	34288662	2450	*	Promoter	KCTD15	76	1_Active_Promoter
MCRS1_HepG2_peaks_11677	chr19	34662917	34665150	2234	*	Promoter	LSM14A	468	1_Active_Promoter
MCRS1_HepG2_peaks_11678	chr19	34745227	34746338	1112	*	Promoter	KIAA0355	278	1_Active_Promoter
MCRS1_HepG2_peaks_11679	chr19	34850000	34850782	783	*	Promoter	GPI	4	6_Weak_Enhancer
MCRS1_HepG2_peaks_1168	chr1	100597863	100599531	1669	*	Promoter	TRMT13	6	1_Active_Promoter
MCRS1_HepG2_peaks_11680	chr19	34855781	34857009	1229	*	Promoter	GPI	246	1_Active_Promoter
MCRS1_HepG2_peaks_11681	chr19	34895003	34895910	908	*	Promoter	PDCD2L	124	1_Active_Promoter
MCRS1_HepG2_peaks_11682	chr19	34919040	34919884	845	*	Promoter	UBA2	71	1_Active_Promoter
MCRS1_HepG2_peaks_11683	chr19	34971893	34972577	685	*	Promoter	WTIP	305	2_Weak_Promoter
MCRS1_HepG2_peaks_11684	chr19	35158245	35158450	206	*	Intron	SCGB2B2	8254	2_Weak_Promoter
MCRS1_HepG2_peaks_11685	chr19	35223662	35225472	1811	*	Promoter	CTD-2553L13.10	172	1_Active_Promoter
MCRS1_HepG2_peaks_11686	chr19	35263724	35264054	331	*	Promoter	ZNF599	213	1_Active_Promoter
MCRS1_HepG2_peaks_11687	chr19	35330003	35330206	204	*	Promoter	CTC-523E23.5	16	2_Weak_Promoter
MCRS1_HepG2_peaks_11688	chr19	35417638	35418227	590	*	Promoter	ZNF30	13	1_Active_Promoter
MCRS1_HepG2_peaks_11689	chr19	35454465	35455373	909	*	Promoter	ZNF792	31	1_Active_Promoter
MCRS1_HepG2_peaks_1169	chr1	100715038	100715691	654	*	Promoter	DBT	9	1_Active_Promoter
MCRS1_HepG2_peaks_11690	chr19	35485632	35486411	780	*	Promoter	GRAMD1A	331	4_Strong_Enhancer
MCRS1_HepG2_peaks_11691	chr19	35490611	35491909	1299	*	Promoter	GRAMD1A	13	2_Weak_Promoter
MCRS1_HepG2_peaks_11692	chr19	35494637	35495129	493	*	Intron	GRAMD1A	2837	4_Strong_Enhancer
MCRS1_HepG2_peaks_11693	chr19	35496781	35497176	396	*	Intron	GRAMD1A	3596	4_Strong_Enhancer
MCRS1_HepG2_peaks_11694	chr19	35520615	35521985	1371	*	Promoter	SCN1B	285	2_Weak_Promoter
MCRS1_HepG2_peaks_11695	chr19	35530761	35533444	2684	*	Promoter	HPN	548	1_Active_Promoter
MCRS1_HepG2_peaks_11696	chr19	35629869	35630145	277	*	Promoter	FXYD1	12	4_Strong_Enhancer
MCRS1_HepG2_peaks_11697	chr19	35738788	35740469	1682	*	Promoter	LSR	3	1_Active_Promoter
MCRS1_HepG2_peaks_11698	chr19	35744578	35744809	232	*	Promoter	AC002128.5	149	4_Strong_Enhancer
MCRS1_HepG2_peaks_11699	chr19	35757866	35758965	1100	*	Exon	LSR	1014	1_Active_Promoter
MCRS1_HepG2_peaks_117	chr1	2457241	2457430	190	*	Promoter	PANK4	288	1_Active_Promoter
MCRS1_HepG2_peaks_1170	chr1	100731795	100732089	295	*	Promoter	RTCA	95	1_Active_Promoter
MCRS1_HepG2_peaks_11700	chr19	35760342	35761052	711	*	Promoter	USF2	191	2_Weak_Promoter
MCRS1_HepG2_peaks_11701	chr19	36000756	36001413	658	*	Promoter	DMKN	26	1_Active_Promoter
MCRS1_HepG2_peaks_11702	chr19	36036043	36037081	1039	*	Promoter	TMEM147	0	1_Active_Promoter
MCRS1_HepG2_peaks_11703	chr19	36095637	36096006	370	*	Distal	AC002115.5	7010	4_Strong_Enhancer
MCRS1_HepG2_peaks_11704	chr19	36103618	36104219	602	*	Promoter	HAUS5	214	1_Active_Promoter
MCRS1_HepG2_peaks_11705	chr19	36119349	36120314	966	*	Promoter	RBM42	98	1_Active_Promoter
MCRS1_HepG2_peaks_11706	chr19	36134088	36136684	2597	*	Promoter	ETV2	816	1_Active_Promoter
MCRS1_HepG2_peaks_11707	chr19	36152131	36152326	196	*	Distal	RN7SL765P	3167	4_Strong_Enhancer
MCRS1_HepG2_peaks_11708	chr19	36193041	36193235	195	*	Distal	ZBTB32	2288	1_Active_Promoter
MCRS1_HepG2_peaks_11709	chr19	36207066	36210456	3391	*	Promoter	KMT2B	157	1_Active_Promoter
MCRS1_HepG2_peaks_1171	chr1	100816504	100818682	2179	*	Promoter	CDC14A	301	1_Active_Promoter
MCRS1_HepG2_peaks_11710	chr19	36230639	36232245	1607	*	Promoter	IGFLR1	5	1_Active_Promoter
MCRS1_HepG2_peaks_11711	chr19	36235982	36236255	274	*	Promoter	U2AF1L4	39	1_Active_Promoter
MCRS1_HepG2_peaks_11712	chr19	36239487	36239816	330	*	Promoter	LIN37	32	1_Active_Promoter
MCRS1_HepG2_peaks_11713	chr19	36248400	36249438	1039	*	Promoter	HSPB6	58	1_Active_Promoter
MCRS1_HepG2_peaks_11714	chr19	36266444	36266745	302	*	Promoter	ARHGAP33	88	2_Weak_Promoter
MCRS1_HepG2_peaks_11715	chr19	36303013	36304064	1052	*	Promoter	PRODH2	231	1_Active_Promoter
MCRS1_HepG2_peaks_11716	chr19	36351852	36352012	161	*	Exon	KIRREL2	3922	2_Weak_Promoter
MCRS1_HepG2_peaks_11717	chr19	36359186	36359474	289	*	Promoter	APLP1	14	2_Weak_Promoter
MCRS1_HepG2_peaks_11718	chr19	36390264	36390929	666	*	Promoter	NFKBID	43	1_Active_Promoter
MCRS1_HepG2_peaks_11719	chr19	36422197	36422870	674	*	Distal	LRFN3	3724	6_Weak_Enhancer
MCRS1_HepG2_peaks_1172	chr1	101360200	101362200	2001	*	Promoter	EXTL2	351	1_Active_Promoter
MCRS1_HepG2_peaks_11720	chr19	36427275	36428331	1057	*	Promoter	LRFN3	216	2_Weak_Promoter
MCRS1_HepG2_peaks_11721	chr19	36485688	36486337	650	*	Promoter	SDHAF1	86	1_Active_Promoter
MCRS1_HepG2_peaks_11722	chr19	36499538	36499687	150	*	Promoter	SYNE4	64	1_Active_Promoter
MCRS1_HepG2_peaks_11723	chr19	36544639	36546137	1499	*	Promoter	THAP8	83	1_Active_Promoter
MCRS1_HepG2_peaks_11724	chr19	36605426	36607165	1740	*	Promoter	TBCB	43	1_Active_Promoter
MCRS1_HepG2_peaks_11725	chr19	36610895	36611575	681	*	Promoter	TBCB	146	1_Active_Promoter
MCRS1_HepG2_peaks_11726	chr19	36618989	36619945	957	*	Distal	TBCB	6668	1_Active_Promoter
MCRS1_HepG2_peaks_11727	chr19	36630324	36632079	1756	*	Promoter	CAPNS1	170	1_Active_Promoter
MCRS1_HepG2_peaks_11728	chr19	36705142	36706457	1316	*	Promoter	ZNF565	22	1_Active_Promoter
MCRS1_HepG2_peaks_11729	chr19	36869565	36870514	950	*	Promoter	ZFP14	59	1_Active_Promoter
MCRS1_HepG2_peaks_1173	chr1	101491451	101491755	305	*	Promoter	DPH5	38	1_Active_Promoter
MCRS1_HepG2_peaks_11730	chr19	36909346	36909763	418	*	Promoter	ZFP82	1	1_Active_Promoter
MCRS1_HepG2_peaks_11731	chr19	36980574	36980783	210	*	Promoter	ZNF566	82	1_Active_Promoter
MCRS1_HepG2_peaks_11732	chr19	37018937	37019967	1031	*	Promoter	ZNF260	107	1_Active_Promoter
MCRS1_HepG2_peaks_11733	chr19	37063949	37064935	987	*	Promoter	ZNF529-AS1	1	1_Active_Promoter
MCRS1_HepG2_peaks_11734	chr19	37096258	37096609	352	*	Promoter	ZNF382	194	1_Active_Promoter
MCRS1_HepG2_peaks_11735	chr19	37157376	37158386	1011	*	Promoter	ZNF461	124	1_Active_Promoter
MCRS1_HepG2_peaks_11736	chr19	37178090	37178771	682	*	Promoter	LINC01534	77	1_Active_Promoter
MCRS1_HepG2_peaks_11737	chr19	37262074	37262284	211	*	Intron	ZNF850	1534	2_Weak_Promoter
MCRS1_HepG2_peaks_11738	chr19	37262875	37263672	798	*	Promoter	ZNF850	440	1_Active_Promoter
MCRS1_HepG2_peaks_11739	chr19	37328995	37329893	899	*	Promoter	ZNF790	156	1_Active_Promoter
MCRS1_HepG2_peaks_1174	chr1	104068369	104068967	599	*	Promoter	RNPC3	73	1_Active_Promoter
MCRS1_HepG2_peaks_11740	chr19	37340842	37341084	243	*	Promoter	ZNF790	203	1_Active_Promoter
MCRS1_HepG2_peaks_11741	chr19	37568854	37569518	665	*	Promoter	ZNF420	131	1_Active_Promoter
MCRS1_HepG2_peaks_11742	chr19	37663433	37663961	529	*	Promoter	ZNF585A	52	1_Active_Promoter
MCRS1_HepG2_peaks_11743	chr19	37708614	37709328	715	*	Promoter	ZNF585B	81	1_Active_Promoter
MCRS1_HepG2_peaks_11744	chr19	37808445	37809079	635	*	Promoter	HKR1	37	1_Active_Promoter
MCRS1_HepG2_peaks_11745	chr19	37862027	37862291	265	*	Promoter	ZNF527	61	1_Active_Promoter
MCRS1_HepG2_peaks_11746	chr19	37957837	37958623	787	*	Promoter	ZNF569	97	1_Active_Promoter
MCRS1_HepG2_peaks_11747	chr19	37959738	37960510	773	*	Promoter	ZNF569	45	1_Active_Promoter
MCRS1_HepG2_peaks_11748	chr19	38085102	38085650	549	*	Promoter	ZNF571	268	1_Active_Promoter
MCRS1_HepG2_peaks_11749	chr19	38145756	38146965	1210	*	Promoter	ZFP30	3	1_Active_Promoter
MCRS1_HepG2_peaks_1175	chr1	106174926	106175452	527	*	Distal	RP11-251P6.1	13607	1_Active_Promoter
MCRS1_HepG2_peaks_11750	chr19	38182746	38183212	467	*	Promoter	ZNF781	152	1_Active_Promoter
MCRS1_HepG2_peaks_11751	chr19	38210107	38210609	503	*	Promoter	ZNF607	263	1_Active_Promoter
MCRS1_HepG2_peaks_11752	chr19	38397055	38398349	1295	*	Promoter	SIPA1L3	163	1_Active_Promoter
MCRS1_HepG2_peaks_11753	chr19	38422801	38423283	483	*	Promoter	SIPA1L3	54	1_Active_Promoter
MCRS1_HepG2_peaks_11754	chr19	38470426	38470619	194	*	Intron	CTC-244M17.1	16027	4_Strong_Enhancer
MCRS1_HepG2_peaks_11755	chr19	38565093	38565316	224	*	Intron	SIPA1L3	13189	6_Weak_Enhancer
MCRS1_HepG2_peaks_11756	chr19	38714380	38715121	742	*	Promoter	DPF1	137	2_Weak_Promoter
MCRS1_HepG2_peaks_11757	chr19	38806340	38806718	379	*	Promoter	YIF1B	22	2_Weak_Promoter
MCRS1_HepG2_peaks_11758	chr19	38827132	38827569	438	*	Promoter	CATSPERG	315	1_Active_Promoter
MCRS1_HepG2_peaks_11759	chr19	38864977	38865822	846	*	Promoter	PSMD8	0	1_Active_Promoter
MCRS1_HepG2_peaks_1176	chr1	107598879	107600124	1246	*	Promoter	PRMT6	198	1_Active_Promoter
MCRS1_HepG2_peaks_11760	chr19	38893301	38894302	1002	*	Promoter	FAM98C	5	1_Active_Promoter
MCRS1_HepG2_peaks_11761	chr19	39109249	39109568	320	*	Promoter	MAP4K1	111	1_Active_Promoter
MCRS1_HepG2_peaks_11762	chr19	39138099	39139800	1702	*	Promoter	ACTN4	114	1_Active_Promoter
MCRS1_HepG2_peaks_11763	chr19	39140332	39141717	1386	*	Intron	ACTN4	2189	1_Active_Promoter
MCRS1_HepG2_peaks_11764	chr19	39143275	39143545	271	*	Intron	ACTN4	4575	4_Strong_Enhancer
MCRS1_HepG2_peaks_11765	chr19	39147006	39147317	312	*	Intron	ACTN4	8326	4_Strong_Enhancer
MCRS1_HepG2_peaks_11766	chr19	39149378	39149574	197	*	Intron	ACTN4	10641	4_Strong_Enhancer
MCRS1_HepG2_peaks_11767	chr19	39174686	39174868	183	*	Intron	CTB-186G2.4	9466	4_Strong_Enhancer
MCRS1_HepG2_peaks_11768	chr19	39190833	39193093	2261	*	Intron	ACTN4	6816	4_Strong_Enhancer
MCRS1_HepG2_peaks_11769	chr19	39212969	39213203	235	*	Intron	ACTN4	1708	4_Strong_Enhancer
MCRS1_HepG2_peaks_1177	chr1	108223199	108223524	326	*	Intron	VAV3	2728	4_Strong_Enhancer
MCRS1_HepG2_peaks_11770	chr19	39249964	39250785	822	*	Intron	CAPN12	10167	5_Strong_Enhancer
MCRS1_HepG2_peaks_11771	chr19	39253533	39254209	677	*	Intron	CAPN12	6670	1_Active_Promoter
MCRS1_HepG2_peaks_11772	chr19	39255276	39255423	148	*	Intron	CAPN12	5192	5_Strong_Enhancer
MCRS1_HepG2_peaks_11773	chr19	39309801	39309948	148	*	Promoter	AC104534.2	929	5_Strong_Enhancer
MCRS1_HepG2_peaks_11774	chr19	39321520	39322990	1471	*	Promoter	ECH1	41	1_Active_Promoter
MCRS1_HepG2_peaks_11775	chr19	39328616	39328787	172	*	Promoter	HNRNPL	474	5_Strong_Enhancer
MCRS1_HepG2_peaks_11776	chr19	39338247	39338400	154	*	Promoter	HNRNPL	49	4_Strong_Enhancer
MCRS1_HepG2_peaks_11777	chr19	39339304	39340679	1376	*	Promoter	HNRNPL	14	1_Active_Promoter
MCRS1_HepG2_peaks_11778	chr19	39341410	39343527	2118	*	Promoter	HNRNPL	494	4_Strong_Enhancer
MCRS1_HepG2_peaks_11779	chr19	39389928	39390938	1011	*	Promoter	SIRT2	27	1_Active_Promoter
MCRS1_HepG2_peaks_1178	chr1	108224062	108224225	164	*	Intron	VAV3	3510	4_Strong_Enhancer
MCRS1_HepG2_peaks_11780	chr19	39421086	39421923	838	*	Promoter	SARS2	29	1_Active_Promoter
MCRS1_HepG2_peaks_11781	chr19	39423097	39423317	221	*	Exon	MRPS12	1566	7_Weak_Enhancer
MCRS1_HepG2_peaks_11782	chr19	39465726	39467418	1693	*	Promoter	FBXO17	20	1_Active_Promoter
MCRS1_HepG2_peaks_11783	chr19	39521807	39522849	1043	*	Promoter	FBXO27	284	2_Weak_Promoter
MCRS1_HepG2_peaks_11784	chr19	39616435	39616968	534	*	Promoter	PAK4	225	1_Active_Promoter
MCRS1_HepG2_peaks_11785	chr19	39635839	39636498	660	*	Intron	CTC-218B8.3	9063	1_Active_Promoter
MCRS1_HepG2_peaks_11786	chr19	39648158	39648323	166	*	Promoter	PAK4	896	4_Strong_Enhancer
MCRS1_HepG2_peaks_11787	chr19	39832488	39832812	325	*	Promoter	CTC-246B18.10	63	2_Weak_Promoter
MCRS1_HepG2_peaks_11788	chr19	39833511	39833680	170	*	Promoter	SAMD4B	454	1_Active_Promoter
MCRS1_HepG2_peaks_11789	chr19	39881282	39882421	1140	*	Promoter	PAF1	14	1_Active_Promoter
MCRS1_HepG2_peaks_1179	chr1	108742833	108743016	184	*	Promoter	SLC25A24	21	2_Weak_Promoter
MCRS1_HepG2_peaks_11790	chr19	39888423	39889326	904	*	Exon	MED29	6820	4_Strong_Enhancer
MCRS1_HepG2_peaks_11791	chr19	39889896	39890043	148	*	Exon	ZFP36	7481	4_Strong_Enhancer
MCRS1_HepG2_peaks_11792	chr19	39891929	39893316	1388	*	Distal	ZFP36	4828	4_Strong_Enhancer
MCRS1_HepG2_peaks_11793	chr19	39897208	39899555	2348	*	Promoter	ZFP36	300	1_Active_Promoter
MCRS1_HepG2_peaks_11794	chr19	39900126	39901015	890	*	Promoter	MIR4530	250	1_Active_Promoter
MCRS1_HepG2_peaks_11795	chr19	39902026	39903701	1676	*	Promoter	PLEKHG2	359	1_Active_Promoter
MCRS1_HepG2_peaks_11796	chr19	39904241	39904517	277	*	Promoter	PLEKHG2	70	1_Active_Promoter
MCRS1_HepG2_peaks_11797	chr19	39918935	39919490	556	*	Distal	PLEKHG2	3799	4_Strong_Enhancer
MCRS1_HepG2_peaks_11798	chr19	39925585	39926742	1158	*	Promoter	RPS16	179	1_Active_Promoter
MCRS1_HepG2_peaks_11799	chr19	39935339	39936671	1333	*	Promoter	SUPT5H	178	1_Active_Promoter
MCRS1_HepG2_peaks_118	chr1	2473539	2473686	148	*	Distal	RP3-395M20.12	4289	6_Weak_Enhancer
MCRS1_HepG2_peaks_1180	chr1	109234486	109236206	1721	*	Promoter	PRPF38B	381	1_Active_Promoter
MCRS1_HepG2_peaks_11800	chr19	39970990	39971853	864	*	Promoter	TIMM50	48	1_Active_Promoter
MCRS1_HepG2_peaks_11801	chr19	39993360	39993677	318	*	Exon	DLL3	3908	3_Poised_Promoter
MCRS1_HepG2_peaks_11802	chr19	39997586	39998258	673	*	Exon	SELV	7828	2_Weak_Promoter
MCRS1_HepG2_peaks_11803	chr19	40005876	40006170	295	*	Promoter	SELV	60	2_Weak_Promoter
[truncated: 21,351 more rows]

## Sheet: RUVBL1_Peaks
name	seqnames	start	end	width	strand	type	nearestTSS	distance	chromHMM
RUVBL1_HepG2_peaks_1	chr1	20040	20248	209	*	Intron	DDX11L1	8132	4_Strong_Enhancer
RUVBL1_HepG2_peaks_10	chr1	1510316	1510476	161	*	Promoter	RP5-832C2.5	39	1_Active_Promoter
RUVBL1_HepG2_peaks_100	chr1	25032162	25032322	161	*	Distal	SRRM1	36166	4_Strong_Enhancer
RUVBL1_HepG2_peaks_1000	chr12	51157527	51157674	148	*	Promoter	ATF1	105	1_Active_Promoter
RUVBL1_HepG2_peaks_1001	chr12	51441736	51442295	560	*	Promoter	LETMD1	66	1_Active_Promoter
RUVBL1_HepG2_peaks_1002	chr12	51566691	51566860	170	*	Promoter	TFCP2	78	1_Active_Promoter
RUVBL1_HepG2_peaks_1003	chr12	52455863	52456185	323	*	Distal	RP11-1100L3.8	2735	4_Strong_Enhancer
RUVBL1_HepG2_peaks_1004	chr12	52463075	52463311	237	*	Promoter	ATG101	161	1_Active_Promoter
RUVBL1_HepG2_peaks_1005	chr12	53289583	53289928	346	*	Distal	KRT8	5893	4_Strong_Enhancer
RUVBL1_HepG2_peaks_1006	chr12	53291743	53291931	189	*	Intron	KRT8	3811	9_Txn_Transition
RUVBL1_HepG2_peaks_1007	chr12	53298609	53298834	226	*	Promoter	KRT8	104	1_Active_Promoter
RUVBL1_HepG2_peaks_1008	chr12	53339568	53339723	156	*	Intron	KRT18	3007	1_Active_Promoter
RUVBL1_HepG2_peaks_1009	chr12	53386259	53386724	466	*	Distal	EIF4B	13448	4_Strong_Enhancer
RUVBL1_HepG2_peaks_101	chr1	25559159	25559456	298	*	Promoter	SYF2	312	1_Active_Promoter
RUVBL1_HepG2_peaks_1010	chr12	53400258	53401082	825	*	Promoter	EIF4B	400	1_Active_Promoter
RUVBL1_HepG2_peaks_1011	chr12	53573915	53574170	256	*	Promoter	CSAD	335	1_Active_Promoter
RUVBL1_HepG2_peaks_1012	chr12	53645395	53645698	304	*	Promoter	MFSD5	107	4_Strong_Enhancer
RUVBL1_HepG2_peaks_1013	chr12	53689370	53689525	156	*	Promoter	PFDN5	79	1_Active_Promoter
RUVBL1_HepG2_peaks_1014	chr12	53693278	53693669	392	*	Promoter	C12orf10	1	1_Active_Promoter
RUVBL1_HepG2_peaks_1015	chr12	53715205	53715598	394	*	Promoter	AAAS	0	1_Active_Promoter
RUVBL1_HepG2_peaks_1016	chr12	53764607	53764985	379	*	Distal	SP1	9161	1_Active_Promoter
RUVBL1_HepG2_peaks_1017	chr12	53846622	53846854	233	*	Promoter	PCBP2	108	1_Active_Promoter
RUVBL1_HepG2_peaks_1018	chr12	53848057	53848205	149	*	Promoter	PCBP2	34	2_Weak_Promoter
RUVBL1_HepG2_peaks_1019	chr12	53894796	53894949	154	*	Promoter	TARBP2	133	1_Active_Promoter
RUVBL1_HepG2_peaks_102	chr1	25566261	25566591	331	*	Distal	RSRP1	3716	1_Active_Promoter
RUVBL1_HepG2_peaks_1020	chr12	54069585	54069847	263	*	Promoter	ATP5G2	147	1_Active_Promoter
RUVBL1_HepG2_peaks_1021	chr12	54673179	54677454	4276	*	Promoter	HNRNPA1	344	1_Active_Promoter
RUVBL1_HepG2_peaks_1022	chr12	54678591	54680079	1489	*	Promoter	HNRNPA1	353	9_Txn_Transition
RUVBL1_HepG2_peaks_1023	chr12	54680686	54680861	176	*	Exon	HNRNPA1	1040	9_Txn_Transition
RUVBL1_HepG2_peaks_1024	chr12	54681369	54682389	1021	*	Intron	HNRNPA1	2146	9_Txn_Transition
RUVBL1_HepG2_peaks_1025	chr12	54718877	54719134	258	*	Promoter	COPZ1	17	1_Active_Promoter
RUVBL1_HepG2_peaks_1026	chr12	54721383	54721544	162	*	Intron	COPZ1	2093	5_Strong_Enhancer
RUVBL1_HepG2_peaks_1027	chr12	56109844	56110067	224	*	Promoter	BLOC1S1	88	1_Active_Promoter
RUVBL1_HepG2_peaks_1028	chr12	56211305	56211547	243	*	Promoter	SARNP	64	1_Active_Promoter
RUVBL1_HepG2_peaks_1029	chr12	56223585	56223788	204	*	Promoter	TMEM198B	155	1_Active_Promoter
RUVBL1_HepG2_peaks_103	chr1	25573735	25573943	209	*	Promoter	RSRP1	95	1_Active_Promoter
RUVBL1_HepG2_peaks_1030	chr12	56435695	56436084	390	*	Promoter	RPS26	32	1_Active_Promoter
RUVBL1_HepG2_peaks_1031	chr12	56474666	56475770	1105	*	Intron	ERBB3	1227	1_Active_Promoter
RUVBL1_HepG2_peaks_1032	chr12	56497795	56498134	340	*	Promoter	PA2G4	136	2_Weak_Promoter
RUVBL1_HepG2_peaks_1033	chr12	56510175	56510781	607	*	Promoter	RPL41	59	1_Active_Promoter
RUVBL1_HepG2_peaks_1034	chr12	56552148	56552663	516	*	Promoter	MYL6	223	1_Active_Promoter
RUVBL1_HepG2_peaks_1035	chr12	56555884	56556499	616	*	Promoter	MYL6	624	10_Txn_Elongation
RUVBL1_HepG2_peaks_1036	chr12	56557308	56557577	270	*	Exon	MYL6	1875	10_Txn_Elongation
RUVBL1_HepG2_peaks_1037	chr12	56584090	56584399	310	*	Promoter	RP11-977G19.5	174	1_Active_Promoter
[truncated: 5,468 more rows]

## Sheet: RUVBL2_Peaks
name	seqnames	start	end	width	strand	type	nearestTSS	distance	chromHMM
[truncated: 12,876 more rows]

[truncated: 1 more sheets: YY1_Peaks]
